# Supplementary material for: Basic leucine zipper transcription factor SlbZIP1 mediates salt and drought stress tolerance in tomato
Source: BMC Plant Biol. 2018 May 8;18:83. doi: 10.1186/s12870-018-1299-0 (PMC5941487; doi:10.1186/s12870-018-1299-0)
Supplement: Supplementary file 3 — Table S1. Gene products of annotated genes or with sequence similarity showing at least 2-fold change in transcript abundance (p < 0.05) in leaves of SlbZIP1-RNAi line Ri2 compared with WT plants. (XLSX 76 kb) [file 12870_2018_1299_MOESM3_ESM.xlsx]

## Sheet: Additional file 3
Additional file 3: Table S1. Gene products of anotated genes or with sequence similarity showing at least 2-fold change in transcript abundance (p < 0.05) in leaves of SlbZIP1-RNAi line Ri2 compared to WT plants
#id	log2(T02/T01)	FDR	regulated	COG_class	COG_class_annotation	GO_annotation	KEGG_annotation	KOG_class	KOG_class_annotation	Pfam_annotation	Swissprot_annotation	nr_annotation
Solyc07g055920	10.933	7.52e-16	up	--	--	Molecular Function: DNA binding (GO:0003677);; Molecular Function: transcription factor activity, sequence-specific DNA binding (GO:0003700);; Cellular Component: nucleus (GO:0005634);; Biological Process: regulation of transcription, DNA-templated (GO:0006355);; Molecular Function: protein dimerization activity (GO:0046983);;	K09264|1e-111|vvi:100232864|MADS1	[K]	Transcription	K-box region;; SRF-type transcription factor (DNA-binding and dimerisation domain)	Floral homeotic protein AGAMOUS GN=AG1 OS=Nicotiana tabacum (Common tobacco) PE=2 SV=1	PREDICTED: TAGL1 transcription factor isoform X1 [Solanum lycopersicum]
Solyc03g033790	8.75469	2.44e-06	up	[O]	Posttranslational modification, protein turnover, chaperones	Molecular Function: ATP binding (GO:0005524);;	--	[O]	Posttranslational modification, protein turnover, chaperones	Domain associated at C-terminal with AAA;; ATPase family associated with various cellular activities (AAA)	26S protease regulatory subunit 8 homolog B GN=F28I16.150 OS=Arabidopsis thaliana (Mouse-ear cress) PE=1 SV=1	PREDICTED: probable mitochondrial chaperone BCS1-A [Solanum lycopersicum]
Solyc10g085650	8.38952	2.25e-05	up	[G]	Carbohydrate transport and metabolism	Molecular Function: sucrose alpha-glucosidase activity (GO:0004575);; Biological Process: carbohydrate metabolic process (GO:0005975);;	K01193|0.0|rcu:RCOM_0293270|Beta-fructofuranosidase, insoluble isoenzyme 3 precursor, putative (EC:3.2.1.26)	[G]	Carbohydrate transport and metabolism	Glycosyl hydrolases family 32 N-terminal domain;; Glycosyl hydrolases family 32 C terminal	Beta-fructofuranosidase, insoluble isoenzyme 1 (Precursor) GN=INV1 OS=Daucus carota (Wild carrot) PE=1 SV=1	PREDICTED: beta-fructofuranosidase, insoluble isoenzyme 1-like [Solanum lycopersicum]
Solyc04g008250	7.80671	0.000639722	up	[R]	General function prediction only	Molecular Function: acid phosphatase activity (GO:0003993);; Cellular Component: extracellular region (GO:0005576);; Biological Process: dephosphorylation (GO:0016311);; Molecular Function: metal ion binding (GO:0046872);;	--	[O]	Posttranslational modification, protein turnover, chaperones	Calcineurin-like phosphoesterase	Purple acid phosphatase 8 (Precursor) GN=PAP8 OS=Arabidopsis thaliana (Mouse-ear cress) PE=2 SV=1	PREDICTED: purple acid phosphatase 8-like [Solanum lycopersicum]
Solyc04g071600	7.65542	0.00146998	up	--	--	Biological Process: response to stress (GO:0006950);;	--	--	--	ABA/WDS induced protein	Abscisic stress-ripening protein 3 GN=ASR3 OS=Solanum lycopersicum (Tomato) PE=4 SV=2	PREDICTED: abscisic stress-ripening protein 3-like [Solanum lycopersicum]
Solyc03g083320	7.54496	0.00263682	up	[TZDR]	--	Molecular Function: calcium-dependent protein serine/threonine phosphatase activity (GO:0004723);; Molecular Function: calcium ion binding (GO:0005509);; Biological Process: detection of calcium ion (GO:0005513);; Cellular Component: nucleus (GO:0005634);; Cellular Component: cytoplasm (GO:0005737);; Cellular Component: plasma membrane (GO:0005886);; Cellular Component: calcineurin complex (GO:00…	--	[T]	Signal transduction mechanisms	EF hand;; EF-hand domain pair;; EF-hand domain;; EF-hand domain pair;; EF hand	Calcineurin B-like protein 7 GN=OJ1086_G08.10 OS=Oryza sativa subsp. japonica (Rice) PE=2 SV=1	calcium sensor calcineurin B-like [Solanum lycopersicum]
Solyc05g015850	7.48639	0.00336057	up	--	--	Molecular Function: transcription factor activity, sequence-specific DNA binding (GO:0003700);; Cellular Component: nucleus (GO:0005634);; Biological Process: response to ethylene (GO:0009723);; Biological Process: cellular response to phosphate starvation (GO:0016036);; Biological Process: galactolipid biosynthetic process (GO:0019375);; Biological Process: regulation of response to nutrient lev…	--	--	--	WRKY DNA -binding domain	Probable WRKY transcription factor 75 GN=WRKY75 OS=Arabidopsis thaliana (Mouse-ear cress) PE=2 SV=1	PREDICTED: probable WRKY transcription factor 75 [Solanum lycopersicum]
Solyc12g010710	7.42534	0.00336057	up	--	--	--	--	--	--	--	--	hypothetical protein B456_008G153400 [Gossypium raimondii]
Solyc03g053060	7.42534	0.00336057	up	--	--	--	--	[R]	General function prediction only	--	--	--
Solyc09g059490	7.42534	0.00336057	up	--	--	--	--	--	--	Ulp1 protease family, C-terminal catalytic domain	--	PREDICTED: uncharacterized protein LOC104649295 [Solanum lycopersicum]
Solyc03g020010	7.22497	0.00857597	up	--	--	Molecular Function: endopeptidase inhibitor activity (GO:0004866);; Molecular Function: peptidase activity (GO:0008233);; Biological Process: negative regulation of endopeptidase activity (GO:0010951);;	--	--	--	Trypsin and protease inhibitor	Miraculin (Precursor) OS=Synsepalum dulcificum (Miracle fruit) PE=1 SV=3	PREDICTED: miraculin [Solanum lycopersicum]
Solyc04g080650	7.15147	0.011814	up	[Q]	Secondary metabolites biosynthesis, transport and catabolism	Molecular Function: oxidoreductase activity (GO:0016491);; Molecular Function: metal ion binding (GO:0046872);;	--	[QI]	--	Cytochrome P450	Abscisic acid 8&apos;-hydroxylase 2 GN=CYP707A2 OS=Arabidopsis thaliana (Mouse-ear cress) PE=2 SV=1	PREDICTED: abscisic acid 8&apos;-hydroxylase 2 isoform X1 [Solanum lycopersicum]
Solyc04g071090	7.15147	0.011814	up	--	--	Molecular Function: structural constituent of cell wall (GO:0005199);; Biological Process: plant-type cell wall organization (GO:0009664);;	--	--	--	--	Extensin-1 (Precursor) GN=F22K20.3 OS=Arabidopsis thaliana (Mouse-ear cress) PE=2 SV=2	PREDICTED: extensin-1-like [Solanum tuberosum]
Solyc07g063700	7.07403	0.015506	up	[RTKL]	--	Molecular Function: protein serine/threonine kinase activity (GO:0004674);; Molecular Function: ATP binding (GO:0005524);; Biological Process: protein phosphorylation (GO:0006468);; Biological Process: recognition of pollen (GO:0048544);;	--	--	--	Protein kinase domain;; Protein tyrosine kinase;; S-locus glycoprotein family;; D-mannose binding lectin;; PAN-like domain;; Domain of unknown function (DUF3403)	G-type lectin S-receptor-like serine/threonine-protein kinase At4g27290 (Precursor) GN=At4g27290 OS=Arabidopsis thaliana (Mouse-ear cress) PE=3 SV=4	PREDICTED: uncharacterized protein LOC101244973 [Solanum lycopersicum]
Solyc02g091390	7.07403	0.015506	up	--	--	--	--	--	--	--	--	PREDICTED: uncharacterized protein LOC101258509 [Solanum lycopersicum]
Solyc01g103060	7.07403	0.015506	up	--	--	Biological Process: transport (GO:0006810);; Cellular Component: anchored component of membrane (GO:0031225);;	--	--	--	Probable lipid transfer;; Protease inhibitor/seed storage/LTP family	Lipid transfer-like protein VAS (Precursor) GN=VAS OS=Arabidopsis thaliana (Mouse-ear cress) PE=2 SV=1	PREDICTED: lipid transfer-like protein VAS [Solanum lycopersicum]
Solyc01g098850	7.07403	0.015506	up	[IQR]	--	Molecular Function: oxidoreductase activity (GO:0016491);; Biological Process: oxidation-reduction process (GO:0055114);;	--	[R]	General function prediction only	Enoyl-(Acyl carrier protein) reductase;; short chain dehydrogenase;; KR domain	Glucose and ribitol dehydrogenase homolog 1 GN=At1g54870 OS=Arabidopsis thaliana (Mouse-ear cress) PE=2 SV=1	PREDICTED: glucose and ribitol dehydrogenase homolog 1 [Solanum lycopersicum]
Solyc07g042100	7.07403	0.015506	up	--	--	--	--	--	--	--	--	PREDICTED: uncharacterized protein LOC101261934 isoform X1 [Solanum lycopersicum]
Solyc04g077640	7.07403	0.015506	up	--	--	Molecular Function: transferase activity (GO:0016740);;	--	[OE]	--	Serine carboxypeptidase	Serine carboxypeptidase-like 18 (Precursor) GN=SCPL18 OS=Arabidopsis thaliana (Mouse-ear cress) PE=2 SV=2	PREDICTED: uncharacterized protein LOC101252581 [Solanum lycopersicum]
Solyc07g009230	6.9922	0.0212107	up	--	--	--	--	--	--	--	Major pollen allergen Art v 1 (Precursor) OS=Artemisia vulgaris (Mugwort) PE=1 SV=1	PREDICTED: defensin Lc-def {ECO:0000303|PubMed:18468512, ECO:0000312|EMBL:ABP04037.1}-like [Nicotiana tomentosiformis]
Solyc05g005720	6.9922	0.0212107	up	[P]	Inorganic ion transport and metabolism	Cellular Component: plasma membrane (GO:0005886);; Cellular Component: chloroplast (GO:0009507);; Molecular Function: potassium ion transmembrane transporter activity (GO:0015079);; Cellular Component: integral component of membrane (GO:0016021);; Biological Process: potassium ion transmembrane transport (GO:0071805);;	--	--	--	K+ potassium transporter	Putative potassium transporter 12 GN=T13D8.5 OS=Arabidopsis thaliana (Mouse-ear cress) PE=1 SV=2	PREDICTED: putative potassium transporter 12 [Solanum lycopersicum]
Solyc09g011520	6.9922	0.0212107	up	[O]	Posttranslational modification, protein turnover, chaperones	Molecular Function: glutathione transferase activity (GO:0004364);; Biological Process: metabolic process (GO:0008152);; Biological Process: auxin-activated signaling pathway (GO:0009734);;	--	[O]	Posttranslational modification, protein turnover, chaperones	Glutathione S-transferase, N-terminal domain;; Glutathione S-transferase, C-terminal domain;; Glutathione S-transferase, N-terminal domain;; Glutathione S-transferase, N-terminal domain	Probable glutathione S-transferase OS=Nicotiana tabacum (Common tobacco) PE=2 SV=1	PREDICTED: probable glutathione S-transferase [Solanum lycopersicum]
Solyc04g071100	6.9922	0.0212107	up	--	--	Molecular Function: structural constituent of cell wall (GO:0005199);; Biological Process: plant-type cell wall organization (GO:0009664);;	--	--	--	Extensin-like region	Extensin-1 (Precursor) GN=F22K20.3 OS=Arabidopsis thaliana (Mouse-ear cress) PE=2 SV=2	PREDICTED: LOW QUALITY PROTEIN: extensin-3 [Solanum lycopersicum]
Solyc02g068470	6.90545	0.0294924	up	--	--	--	--	--	--	VQ motif	VQ motif-containing protein 22 {ECO:0000303|PubMed:22535423} OS=Arabidopsis thaliana (Mouse-ear cress) PE=2 SV=1	PREDICTED: uncharacterized protein LOC104113674 [Nicotiana tomentosiformis]
Solyc03g113130	6.81314	0.0410723	up	--	--	Cellular Component: nucleus (GO:0005634);; Cellular Component: cytosol (GO:0005829);; Biological Process: anaerobic respiration (GO:0009061);; Biological Process: systemic acquired resistance, salicylic acid mediated signaling pathway (GO:0009862);; Biological Process: xylem development (GO:0010089);; Biological Process: regulation of hydrogen peroxide metabolic process (GO:0010310);; Biological …	--	[S]	Function unknown	Protein of unknown function (DUF1637)	Plant cysteine oxidase 1 {ECO:0000303|PubMed:24599061} OS=Arabidopsis thaliana (Mouse-ear cress) PE=1 SV=1	PREDICTED: probable 2-aminoethanethiol dioxygenase isoform X1 [Solanum lycopersicum]
Solyc06g075440	6.81314	0.0410723	up	[E]	Amino acid transport and metabolism	Biological Process: transport (GO:0006810);; Cellular Component: membrane (GO:0016020);;	--	[E]	Amino acid transport and metabolism	POT family	Protein NRT1/ PTR FAMILY 2.3 GN=NPF2.3 OS=Arabidopsis thaliana (Mouse-ear cress) PE=2 SV=1	PREDICTED: protein NRT1/ PTR FAMILY 2.7-like [Solanum lycopersicum]
Solyc10g007580	6.81314	0.0410723	up	--	--	--	--	--	--	VQ motif	VQ motif-containing protein 10 {ECO:0000303|PubMed:22535423} OS=Arabidopsis thaliana (Mouse-ear cress) PE=1 SV=1	PREDICTED: uncharacterized protein LOC101264161 [Solanum lycopersicum]
Solyc07g008410	6.81314	0.0410723	up	[V]	Defense mechanisms	Biological Process: drug transmembrane transport (GO:0006855);; Molecular Function: drug transmembrane transporter activity (GO:0015238);; Molecular Function: antiporter activity (GO:0015297);; Cellular Component: integral component of membrane (GO:0016021);;	--	[R]	General function prediction only	MatE	Protein TRANSPARENT TESTA 12 GN=F17J16_80 OS=Arabidopsis thaliana (Mouse-ear cress) PE=2 SV=1	PREDICTED: protein TRANSPARENT TESTA 12-like [Solanum lycopersicum]
XLOC_017101	4.90935	5.13e-06	up	--	--	--	--	--	--	--	--	PREDICTED: uncharacterized protein LOC104100834 [Nicotiana tomentosiformis]
Solyc03g117860	4.63119	3.62e-05	up	--	--	Molecular Function: nucleic acid binding (GO:0003676);; Molecular Function: zinc ion binding (GO:0008270);;	--	[O]	Posttranslational modification, protein turnover, chaperones	IBR domain	Putative E3 ubiquitin-protein ligase ARI4 GN=ARI4 OS=Arabidopsis thaliana (Mouse-ear cress) PE=5 SV=2	PREDICTED: probable E3 ubiquitin-protein ligase RNF217 [Solanum lycopersicum]
XLOC_023324	4.4831	9.32e-10	up	--	--	--	--	--	--	--	--	PREDICTED: uncharacterized protein LOC102586568 [Solanum tuberosum]
XLOC_011259	4.45327	3.93e-06	up	--	--	Biological Process: lipid transport (GO:0006869);;	--	[R]	General function prediction only	--	Nucleosome assembly protein 1;2 (Precursor) GN=NAP1;2 OS=Nicotiana tabacum (Common tobacco) PE=1 SV=1	PREDICTED: kelch domain-containing protein 4-like [Solanum tuberosum]
Solyc04g011990	4.43491	0.00556411	up	--	--	Molecular Function: ADP binding (GO:0043531);;	--	[T]	Signal transduction mechanisms	NB-ARC domain;; Leucine Rich repeats (2 copies)	Putative late blight resistance protein homolog R1A-6 GN=R1A-6 OS=Solanum demissum (Wild potato) PE=3 SV=2	PREDICTED: putative late blight resistance protein homolog R1A-3 [Solanum lycopersicum]
XLOC_030698	4.43362	8.3e-13	up	--	--	--	--	--	--	--	--	senescence-associated protein [Medicago truncatula]
Solyc05g010020	4.3735	0.000193726	up	--	--	--	--	--	--	--	--	PREDICTED: uncharacterized protein LOC104109555 isoform X3 [Nicotiana tomentosiformis]
Solyc03g094110	3.95224	0.0354876	up	--	--	--	--	--	--	Nucleotide-diphospho-sugar transferase	Uncharacterized protein At1g28695 (Precursor) GN=At1g28695 OS=Arabidopsis thaliana (Mouse-ear cress) PE=2 SV=1	PREDICTED: uncharacterized protein At1g28695-like [Solanum lycopersicum]
Solyc11g017280	3.84295	0.00115369	up	[S]	Function unknown	Molecular Function: protein kinase activity (GO:0004672);; Molecular Function: ATP binding (GO:0005524);; Biological Process: protein phosphorylation (GO:0006468);;	--	--	--	Leucine rich repeat;; Leucine Rich repeats (2 copies);; Leucine Rich Repeat;; Leucine Rich repeat;; Protein kinase domain;; Protein tyrosine kinase;; Leucine rich repeat	Leucine-rich repeat receptor-like tyrosine-protein kinase At2g41820 (Precursor) GN=At2g41820 OS=Arabidopsis thaliana (Mouse-ear cress) PE=2 SV=1	PREDICTED: leucine-rich repeat receptor-like tyrosine-protein kinase At2g41820 [Solanum lycopersicum]
Solyc09g005840	3.83209	0.00351657	up	--	--	Cellular Component: exocyst (GO:0000145);; Biological Process: exocytosis (GO:0006887);;	K07195|0.0|vvi:100267121|hypothetical protein LOC100267121	[U]	Intracellular trafficking, secretion, and vesicular transport	Exo70 exocyst complex subunit	Exocyst complex component EXO70A1 GN=EXO70A1 OS=Arabidopsis thaliana (Mouse-ear cress) PE=1 SV=1	PREDICTED: exocyst complex component EXO70A1-like [Solanum lycopersicum]
Solyc03g116620	3.79043	0.00453175	up	[I]	Lipid transport and metabolism	Molecular Function: phospholipase D activity (GO:0004630);; Molecular Function: calcium ion binding (GO:0005509);; Cellular Component: vacuole (GO:0005773);; Cellular Component: endoplasmic reticulum (GO:0005783);; Cellular Component: plasma membrane (GO:0005886);; Cellular Component: plastid (GO:0009536);; Biological Process: lipid catabolic process (GO:0016042);; Biological Process: phosphatidy…	--	[I]	Lipid transport and metabolism	Phospholipase D C terminal;; Phospholipase D Active site motif;; C2 domain;; PLD-like domain	Phospholipase D alpha 1 GN=PLD1 OS=Nicotiana tabacum (Common tobacco) PE=1 SV=2	PREDICTED: phospholipase D alpha 1 [Solanum lycopersicum]
Solyc12g011200	3.69266	0.000221377	up	--	--	Molecular Function: transcription factor activity, sequence-specific DNA binding (GO:0003700);; Biological Process: regulation of transcription, DNA-templated (GO:0006355);; Molecular Function: sequence-specific DNA binding (GO:0043565);;	--	--	--	WRKY DNA -binding domain	Probable WRKY transcription factor 28 GN=WRKY28 OS=Arabidopsis thaliana (Mouse-ear cress) PE=2 SV=1	PREDICTED: probable WRKY transcription factor 71 isoform X1 [Solanum lycopersicum]
Solyc12g049030	3.63565	5.05e-05	up	[I]	Lipid transport and metabolism	Biological Process: lipid metabolic process (GO:0006629);; Molecular Function: oxidoreductase activity, acting on paired donors, with oxidation of a pair of donors resulting in the reduction of molecular oxygen to two molecules of water (GO:0016717);; Biological Process: oxidation-reduction process (GO:0055114);;	K10256|0.0|rcu:RCOM_0503360|omega-6 desaturase, endoplasmic reticulum (EC:1.14.99.33)	--	--	Fatty acid desaturase;; Domain of unknown function (DUF3474)	Omega-6 fatty acid desaturase, endoplasmic reticulum isozyme 2 GN=FAD2-2 OS=Glycine max (Soybean) PE=2 SV=1	PREDICTED: omega-6 fatty acid desaturase, endoplasmic reticulum isozyme 2-like [Solanum lycopersicum]
Solyc12g013680	3.63495	0.00166939	up	[S]	Function unknown	--	--	[R]	General function prediction only	Leucine Rich repeats (2 copies);; Leucine rich repeat;; Leucine Rich Repeat;; Leucine Rich repeat;; Leucine rich repeat;; Leucine rich repeat N-terminal domain	Receptor-like protein 12 (Precursor) GN=RLP12 OS=Arabidopsis thaliana (Mouse-ear cress) PE=2 SV=2	PREDICTED: receptor-like protein 12-like [Solanum tuberosum]
Solyc10g078220	3.61062	0.0114849	up	[Q]	Secondary metabolites biosynthesis, transport and catabolism	Molecular Function: monooxygenase activity (GO:0004497);; Molecular Function: iron ion binding (GO:0005506);; Molecular Function: oxidoreductase activity, acting on paired donors, with incorporation or reduction of molecular oxygen (GO:0016705);; Molecular Function: heme binding (GO:0020037);; Biological Process: oxidation-reduction process (GO:0055114);;	K09754|0.0|rcu:RCOM_1106600|cytochrome P450, putative (EC:1.14.13.21)	[Q]	Secondary metabolites biosynthesis, transport and catabolism	Cytochrome P450	Cytochrome P450 98A3 GN=T20B5.9 OS=Arabidopsis thaliana (Mouse-ear cress) PE=1 SV=1	PREDICTED: cytochrome P450 98A3-like [Solanum lycopersicum]
XLOC_011854	3.55371	4.96e-05	up	--	--	Molecular Function: transferase activity, transferring glycosyl groups (GO:0016757);;	K13495|4e-24|pop:POPTR_560466|hypothetical protein	--	--	--	Zeatin O-glucosyltransferase GN=ZOG1 OS=Phaseolus lunatus (Lima bean) PE=2 SV=1	PREDICTED: zeatin O-glucosyltransferase-like [Solanum tuberosum]
Solyc04g079600	3.51154	0.0176259	up	--	--	Molecular Function: DNA binding (GO:0003677);; Molecular Function: chromatin binding (GO:0003682);;	--	--	--	Myb-like DNA-binding domain	Probable transcription factor KAN4 GN=MFO20.5 OS=Arabidopsis thaliana (Mouse-ear cress) PE=1 SV=1	PREDICTED: probable transcription factor KAN4 [Solanum lycopersicum]
Solyc04g008470	3.40516	0.0286399	up	--	--	Cellular Component: extracellular region (GO:0005576);; Biological Process: killing of cells of other organism (GO:0031640);; Biological Process: defense response to fungus (GO:0050832);;	--	--	--	Gamma-thionin family	Defensin J1-2 (Precursor) OS=Capsicum annuum (Bell pepper) PE=1 SV=1	PREDICTED: defensin Ec-AMP-D2-like [Solanum lycopersicum]
Solyc01g009930	3.34887	0.0354876	up	--	--	--	--	[R]	General function prediction only	Leucine Rich repeats (2 copies);; Leucine rich repeat;; Leucine Rich Repeat;; Leucine Rich repeat;; Leucine rich repeat;; Leucine rich repeat N-terminal domain	Receptor-like protein 12 (Precursor) GN=RLP12 OS=Arabidopsis thaliana (Mouse-ear cress) PE=2 SV=2	PREDICTED: receptor-like protein 12-like [Solanum tuberosum]
Solyc09g097810	3.34887	0.0354876	up	--	--	--	--	--	--	Sar8.2 family	--	SAR8.2 protein precursor [Capsicum annuum]
Solyc01g106410	3.2903	0.0451518	up	--	--	--	--	[T]	Signal transduction mechanisms	NB-ARC domain;; Leucine Rich repeats (2 copies);; Leucine rich repeat;; Leucine Rich Repeat;; Leucine rich repeat	Putative disease resistance protein RGA1 GN=RGA1 OS=Solanum bulbocastanum (Wild potato) PE=2 SV=2	PREDICTED: putative disease resistance protein RGA1 [Solanum lycopersicum]
Solyc02g079350	3.2903	0.0451518	up	--	--	Molecular Function: nucleoside transmembrane transporter activity (GO:0005337);; Cellular Component: integral component of membrane (GO:0016021);; Biological Process: nucleoside transmembrane transport (GO:1901642);;	--	[F]	Nucleotide transport and metabolism	Nucleoside transporter	Equilibrative nucleotide transporter 3 OS=Arabidopsis thaliana (Mouse-ear cress) PE=1 SV=1	PREDICTED: equilibrative nucleotide transporter 3-like [Solanum lycopersicum]
XLOC_030641	3.23711	4.11e-06	up	--	--	Biological Process: negative regulation of peptidase activity (GO:0010466);; Molecular Function: peptidase inhibitor activity (GO:0030414);;	--	--	--	Potato type II proteinase inhibitor family	Proteinase inhibitor type-2 TR8 (Precursor) GN=ARPI OS=Solanum lycopersicum (Tomato) PE=2 SV=1	proteinase inhibitor precursor [Solanum tuberosum]
Solyc12g100250	3.23418	0.00336057	up	[I]	Lipid transport and metabolism	Biological Process: lipid metabolic process (GO:0006629);; Molecular Function: oxidoreductase activity, acting on paired donors, with oxidation of a pair of donors resulting in the reduction of molecular oxygen to two molecules of water (GO:0016717);; Biological Process: oxidation-reduction process (GO:0055114);;	K10256|0.0|rcu:RCOM_0503360|omega-6 desaturase, endoplasmic reticulum (EC:1.14.99.33)	--	--	Fatty acid desaturase;; Domain of unknown function (DUF3474)	Omega-6 fatty acid desaturase, endoplasmic reticulum isozyme 2 GN=FAD2-2 OS=Glycine max (Soybean) PE=2 SV=1	PREDICTED: omega-6 fatty acid desaturase, endoplasmic reticulum isozyme 2-like isoform X1 [Solanum lycopersicum]
Solyc11g043070	3.22925	0.0451518	up	[S]	Function unknown	Molecular Function: ADP binding (GO:0043531);;	--	[T]	Signal transduction mechanisms	NB-ARC domain;; Leucine rich repeat;; Leucine Rich Repeat	Putative disease resistance RPP13-like protein 1 GN=RPPL1 OS=Arabidopsis thaliana (Mouse-ear cress) PE=3 SV=1	PREDICTED: putative disease resistance RPP13-like protein 1-like [Solanum tuberosum]
Solyc06g005090	3.14484	0.0179288	up	--	--	--	--	--	--	Protein of unknown function DUF260	LOB domain-containing protein 1 GN=F24B9.1 OS=Arabidopsis thaliana (Mouse-ear cress) PE=2 SV=1	PREDICTED: LOB domain-containing protein 1-like [Solanum lycopersicum]
Solyc06g062420	3.09959	0.00620767	up	--	--	--	--	--	--	--	--	hypothetical protein CICLE_v10026882mg [Citrus clementina]
Solyc10g008470	3.09923	0.0216859	up	--	--	--	--	[S]	Function unknown	ELMO/CED-12 family	--	PREDICTED: ELMO domain-containing protein A isoform X3 [Solanum lycopersicum]
Solyc04g079240	3.09923	0.0216859	up	[R]	General function prediction only	Molecular Function: phospholipase A2 activity (GO:0004623);; Biological Process: lipid catabolic process (GO:0016042);;	--	[I]	Lipid transport and metabolism	Patatin-like phospholipase	Patatin-like protein 2 GN=PLP2 OS=Arabidopsis thaliana (Mouse-ear cress) PE=1 SV=1	PREDICTED: patatin-like protein 2 isoform X1 [Solanum lycopersicum]
Solyc12g100010	2.9902	0.0292147	up	[S]	Function unknown	--	--	[R]	General function prediction only	Leucine rich repeat;; Leucine Rich repeats (2 copies);; Leucine Rich Repeat;; Seven in absentia protein family;; Leucine Rich repeat;; Leucine rich repeat;; Leucine rich repeat N-terminal domain	Receptor-like protein 12 (Precursor) GN=RLP12 OS=Arabidopsis thaliana (Mouse-ear cress) PE=2 SV=2	PREDICTED: receptor-like protein 12 [Solanum lycopersicum]
Solyc06g075520	2.97335	3.66e-05	up	--	--	Molecular Function: glutathione dehydrogenase (ascorbate) activity (GO:0045174);; Biological Process: oxidation-reduction process (GO:0055114);;	--	[P]	Inorganic ion transport and metabolism	Glutathione S-transferase, C-terminal domain	Glutathione S-transferase DHAR2 GN=F22H5.1 OS=Arabidopsis thaliana (Mouse-ear cress) PE=1 SV=1	PREDICTED: uncharacterized protein LOC101254215 [Solanum lycopersicum]
Solyc04g077630	2.95114	0.0142208	up	--	--	Molecular Function: catalytic activity (GO:0003824);;	--	[OE]	--	Serine carboxypeptidase	Serine carboxypeptidase-like 19 chain B (Precursor) GN=F17I14.170 OS=Arabidopsis thaliana (Mouse-ear cress) PE=1 SV=1	PREDICTED: uncharacterized protein LOC101252581 [Solanum lycopersicum]
Solyc12g098930	2.8171	0.00249285	up	[T]	Signal transduction mechanisms	Molecular Function: protein serine/threonine kinase activity (GO:0004674);; Molecular Function: pyruvate dehydrogenase (acetyl-transferring) kinase activity (GO:0004740);; Molecular Function: ATP binding (GO:0005524);; Cellular Component: mitochondrion (GO:0005739);; Biological Process: signal transduction (GO:0007165);; Molecular Function: histidine phosphotransfer kinase activity (GO:0009927);;…	K00898|0.0|vvi:100245923|hypothetical protein LOC100245923	[T]	Signal transduction mechanisms	Mitochondrial branched-chain alpha-ketoacid dehydrogenase kinase;; Histidine kinase-, DNA gyrase B-, and HSP90-like ATPase	[Pyruvate dehydrogenase (acetyl-transferring)] kinase, mitochondrial OS=Arabidopsis thaliana (Mouse-ear cress) PE=1 SV=1	PREDICTED: [Pyruvate dehydrogenase (acetyl-transferring)] kinase, mitochondrial-like [Solanum lycopersicum]
Solyc09g098080	2.7829	0.00574131	up	--	--	Biological Process: metabolic process (GO:0008152);; Molecular Function: transferase activity, transferring hexosyl groups (GO:0016758);;	--	[GC]	--	UDP-glucoronosyl and UDP-glucosyl transferase	Putative UDP-glucose flavonoid 3-O-glucosyltransferase 3 {ECO:0000250|UniProtKB:Q2V6K0} OS=Fragaria ananassa (Strawberry) PE=2 SV=1	PREDICTED: anthocyanidin 3-O-glucosyltransferase 2-like [Solanum lycopersicum]
Solyc09g092560	2.77034	0.000639836	up	[Q]	Secondary metabolites biosynthesis, transport and catabolism	Molecular Function: monooxygenase activity (GO:0004497);; Molecular Function: iron ion binding (GO:0005506);; Molecular Function: oxidoreductase activity, acting on paired donors, with incorporation or reduction of molecular oxygen (GO:0016705);; Molecular Function: heme binding (GO:0020037);; Biological Process: oxidation-reduction process (GO:0055114);;	--	[Q]	Secondary metabolites biosynthesis, transport and catabolism	Cytochrome P450	Cytochrome P450 71B37 GN=CYP71B37 OS=Arabidopsis thaliana (Mouse-ear cress) PE=3 SV=2	PREDICTED: cytochrome P450 83B1-like [Solanum lycopersicum]
Solyc01g105810	2.76408	0.00336057	up	[O]	Posttranslational modification, protein turnover, chaperones	Molecular Function: Rab GDP-dissociation inhibitor activity (GO:0005093);; Biological Process: N-terminal protein myristoylation (GO:0006499);; Biological Process: protein transport (GO:0015031);; Cellular Component: apoplast (GO:0048046);; Biological Process: regulation of catalytic activity (GO:0050790);;	--	[O]	Posttranslational modification, protein turnover, chaperones	GDP dissociation inhibitor	Guanosine nucleotide diphosphate dissociation inhibitor At5g09550 GN=At5g09550 OS=Arabidopsis thaliana (Mouse-ear cress) PE=3 SV=1	PREDICTED: guanosine nucleotide diphosphate dissociation inhibitor At5g09550 [Solanum lycopersicum]
Solyc09g082270	2.76408	0.00336057	up	--	--	Biological Process: lipid transport (GO:0006869);; Molecular Function: lipid binding (GO:0008289);;	--	--	--	Probable lipid transfer;; Protease inhibitor/seed storage/LTP family	Non-specific lipid-transfer protein-like protein At2g13820 (Precursor) GN=At2g13820 OS=Arabidopsis thaliana (Mouse-ear cress) PE=1 SV=1	PREDICTED: non-specific lipid-transfer protein-like protein At2g13820 [Solanum lycopersicum]
Solyc02g031990	2.75476	0.0183458	up	--	--	--	--	--	--	VQ motif	VQ motif-containing protein 22 {ECO:0000303|PubMed:22535423} OS=Arabidopsis thaliana (Mouse-ear cress) PE=2 SV=1	PREDICTED: uncharacterized protein LOC104228123 [Nicotiana sylvestris]
Solyc10g006710	2.72447	0.0212107	up	[RTKL]	--	Molecular Function: protein serine/threonine kinase activity (GO:0004674);; Molecular Function: ATP binding (GO:0005524);; Biological Process: protein phosphorylation (GO:0006468);; Biological Process: recognition of pollen (GO:0048544);;	--	--	--	Protein tyrosine kinase;; Protein kinase domain;; S-locus glycoprotein family;; D-mannose binding lectin;; PAN-like domain;; Domain of unknown function (DUF3403)	G-type lectin S-receptor-like serine/threonine-protein kinase At4g27290 (Precursor) GN=At4g27290 OS=Arabidopsis thaliana (Mouse-ear cress) PE=3 SV=4	PREDICTED: uncharacterized protein LOC101244232 [Solanum lycopersicum]
Solyc10g005430	2.71373	0.0434251	up	[R]	General function prediction only	Molecular Function: NAD(P)H dehydrogenase (quinone) activity (GO:0003955);; Cellular Component: extracellular region (GO:0005576);; Cellular Component: vacuolar membrane (GO:0005774);; Cellular Component: cytosol (GO:0005829);; Cellular Component: plasma membrane (GO:0005886);; Biological Process: response to osmotic stress (GO:0006970);; Molecular Function: FMN binding (GO:0010181);; Biological …	K03809|1e-120|pop:POPTR_663306|hypothetical protein	[R]	General function prediction only	NADPH-dependent FMN reductase;; Flavodoxin;; Flavodoxin-like fold	NAD(P)H dehydrogenase (quinone) FQR1 {ECO:0000305} OS=Arabidopsis thaliana (Mouse-ear cress) PE=1 SV=1	PREDICTED: minor allergen Alt a 7-like [Solanum lycopersicum]
Solyc02g036480	2.70903	0.00420788	up	--	--	--	--	--	--	Late embryogenesis abundant protein	Protein YLS9 GN=F11F19.11 OS=Arabidopsis thaliana (Mouse-ear cress) PE=2 SV=1	PREDICTED: protein YLS9-like [Solanum lycopersicum]
Solyc07g062530	2.70574	0.0152846	up	[C]	Energy production and conversion	Cellular Component: cytoplasm (GO:0005737);; Biological Process: tricarboxylic acid cycle (GO:0006099);; Molecular Function: phosphoenolpyruvate carboxylase activity (GO:0008964);; Biological Process: carbon fixation (GO:0015977);; Biological Process: photosynthesis (GO:0015979);;	K01595|0.0|vvi:100267525|hypothetical protein LOC100267525	--	--	Phosphoenolpyruvate carboxylase	Phosphoenolpyruvate carboxylase GN=PPC1 OS=Solanum tuberosum (Potato) PE=2 SV=2	PREDICTED: phosphoenolpyruvate carboxylase [Solanum lycopersicum]
Solyc05g009340	2.66192	0.0292147	up	--	--	--	--	--	--	--	--	PREDICTED: uncharacterized protein LOC104647284 [Solanum lycopersicum]
Solyc05g054820	2.6296	0.0336681	up	--	--	Cellular Component: exocyst (GO:0000145);; Biological Process: exocytosis (GO:0006887);;	K07195|0.0|vvi:100241639|hypothetical protein LOC100241639	[U]	Intracellular trafficking, secretion, and vesicular transport	Exo70 exocyst complex subunit	Exocyst complex component EXO70A1 GN=EXO70A1 OS=Arabidopsis thaliana (Mouse-ear cress) PE=1 SV=1	PREDICTED: exocyst complex component EXO70A1 [Solanum lycopersicum]
Solyc04g014320	2.6296	0.0336681	up	--	--	--	--	--	--	--	Proline-rich receptor-like protein kinase PERK2 GN=PERK2 OS=Arabidopsis thaliana (Mouse-ear cress) PE=2 SV=3	PREDICTED: gibberellin-regulated protein 14-like [Solanum lycopersicum]
Solyc12g009730	2.62461	0.00385417	up	[S]	Function unknown	--	--	[R]	General function prediction only	Leucine Rich repeats (2 copies);; Leucine rich repeat;; Leucine Rich Repeat;; Leucine Rich repeat;; Leucine rich repeat;; Leucine rich repeat N-terminal domain	Receptor-like protein 12 (Precursor) GN=RLP12 OS=Arabidopsis thaliana (Mouse-ear cress) PE=2 SV=2	PREDICTED: probable LRR receptor-like serine/threonine-protein kinase At4g36180 isoform X1 [Solanum lycopersicum]
Solyc08g014230	2.62349	0.020192	up	[E]	Amino acid transport and metabolism	Molecular Function: 2-isopropylmalate synthase activity (GO:0003852);; Biological Process: leucine biosynthetic process (GO:0009098);;	K01649|0.0|pop:POPTR_861364|2-isopropylmalate synthase (EC:2.3.3.13)	[E]	Amino acid transport and metabolism	HMGL-like	2-isopropylmalate synthase A GN=IPMSA OS=Solanum pennellii (Tomato) PE=2 SV=1	PREDICTED: 2-isopropylmalate synthase A-like [Solanum lycopersicum]
Solyc01g009690	2.62349	0.020192	up	[S]	Function unknown	--	--	[R]	General function prediction only	Leucine Rich repeats (2 copies);; Leucine rich repeat;; Leucine Rich Repeat;; Leucine Rich repeat;; Leucine rich repeat N-terminal domain;; Leucine rich repeat	Receptor-like protein 12 (Precursor) GN=RLP12 OS=Arabidopsis thaliana (Mouse-ear cress) PE=2 SV=2	PREDICTED: receptor-like protein 12 isoform X1 [Solanum lycopersicum]
Solyc01g008620	2.59229	0.000197576	up	--	--	Cellular Component: proteinaceous extracellular matrix (GO:0005578);; Cellular Component: extracellular space (GO:0005615);; Biological Process: carbohydrate metabolic process (GO:0005975);; Biological Process: response to biotic stimulus (GO:0009607);; Biological Process: plant-type hypersensitive response (GO:0009626);; Molecular Function: glucan endo-1,3-beta-D-glucosidase activity (GO:0042973…	--	--	--	Glycosyl hydrolases family 17	Glucan endo-1,3-beta-glucosidase A (Precursor) OS=Solanum lycopersicum (Tomato) PE=1 SV=1	glucan endo-1,3-beta-glucosidase A precursor [Solanum lycopersicum]
Solyc11g005980	2.58743	0.000456991	up	--	--	Cellular Component: 1,3-beta-D-glucan synthase complex (GO:0000148);; Molecular Function: 1,3-beta-D-glucan synthase activity (GO:0003843);; Biological Process: (1->3)-beta-D-glucan biosynthetic process (GO:0006075);; Biological Process: regulation of cell shape (GO:0008360);; Biological Process: microsporogenesis (GO:0009556);; Biological Process: plant-type cell wall modification (GO:0009827);;…	K11000|0.0|vvi:100248918|hypothetical protein LOC100248918	[M]	Cell wall/membrane/envelope biogenesis	1,3-beta-glucan synthase component;; 1,3-beta-glucan synthase subunit FKS1, domain-1;; Vta1 like	Callose synthase 5 OS=Arabidopsis thaliana (Mouse-ear cress) PE=1 SV=1	PREDICTED: callose synthase 5 [Solanum lycopersicum]
Solyc08g078700	2.57177	0.000906066	up	[O]	Posttranslational modification, protein turnover, chaperones	--	--	[O]	Posttranslational modification, protein turnover, chaperones	Hsp20/alpha crystallin family	Small heat shock protein, chloroplastic (Precursor) GN=HSP23 OS=Oxybasis rubra (Red goosefoot) PE=2 SV=1	mitochondrial small heat shock protein [Solanum lycopersicum]
Solyc12g009770	2.53743	0.000562417	up	[S]	Function unknown	--	--	[R]	General function prediction only	Leucine Rich repeats (2 copies);; Leucine rich repeat;; Leucine Rich Repeat;; Leucine Rich repeat;; Leucine rich repeat;; Leucine rich repeat N-terminal domain	Receptor-like protein 12 (Precursor) GN=RLP12 OS=Arabidopsis thaliana (Mouse-ear cress) PE=2 SV=2	PREDICTED: receptor-like protein 12 [Solanum lycopersicum]
Solyc02g080890	2.53573	0.000414781	up	--	--	Molecular Function: transcription factor activity, sequence-specific DNA binding (GO:0003700);; Biological Process: regulation of transcription, DNA-templated (GO:0006355);; Molecular Function: sequence-specific DNA binding (GO:0043565);;	--	--	--	WRKY DNA -binding domain	WRKY transcription factor 6 GN=WRKY6 OS=Arabidopsis thaliana (Mouse-ear cress) PE=1 SV=1	PREDICTED: probable WRKY transcription factor 31 isoform X1 [Solanum lycopersicum]
Solyc08g079900	2.51579	0.00944367	up	[O]	Posttranslational modification, protein turnover, chaperones	Molecular Function: serine-type endopeptidase activity (GO:0004252);; Biological Process: proteolysis (GO:0006508);;	--	--	--	Subtilase family;; PA domain;; Peptidase inhibitor I9	Subtilisin-like protease SBT1.7 {ECO:0000303|PubMed:16193095} (Precursor) GN=K8K14.8 OS=Arabidopsis thaliana (Mouse-ear cress) PE=1 SV=1	PREDICTED: subtilisin-like protease [Solanum lycopersicum]
Solyc12g100260	2.47504	0.0410723	up	[I]	Lipid transport and metabolism	Biological Process: lipid metabolic process (GO:0006629);; Molecular Function: oxidoreductase activity, acting on paired donors, with oxidation of a pair of donors resulting in the reduction of molecular oxygen to two molecules of water (GO:0016717);; Biological Process: oxidation-reduction process (GO:0055114);;	K10256|2e-21|vvi:100258789|hypothetical protein LOC100258789	--	--	--	Omega-6 fatty acid desaturase, endoplasmic reticulum isozyme 1 GN=FAD2-1 OS=Glycine max (Soybean) PE=2 SV=1	PREDICTED: omega-6 fatty acid desaturase, endoplasmic reticulum-like [Solanum tuberosum]
Solyc02g069960	2.46171	0.0323695	up	--	--	Molecular Function: DNA binding (GO:0003677);; Molecular Function: transcription factor activity, sequence-specific DNA binding (GO:0003700);; Cellular Component: nucleus (GO:0005634);; Biological Process: regulation of transcription, DNA-templated (GO:0006355);; Biological Process: single-organism biosynthetic process (GO:0044711);; Biological Process: response to stimulus (GO:0050896);;	--	--	--	No apical meristem (NAM) protein	Transcription factor JUNGBRUNNEN 1 GN=F23E6.1 OS=Arabidopsis thaliana (Mouse-ear cress) PE=1 SV=1	PREDICTED: transcription factor JUNGBRUNNEN 1-like [Solanum lycopersicum]
Solyc04g011820	2.44342	0.0466669	up	[O]	Posttranslational modification, protein turnover, chaperones	Molecular Function: electron carrier activity (GO:0009055);; Molecular Function: protein disulfide oxidoreductase activity (GO:0015035);; Biological Process: cell redox homeostasis (GO:0045454);; Biological Process: oxidation-reduction process (GO:0055114);;	--	[O]	Posttranslational modification, protein turnover, chaperones	Glutaredoxin	Monothiol glutaredoxin-S2 GN=T28N17.80 OS=Arabidopsis thaliana (Mouse-ear cress) PE=3 SV=1	PREDICTED: monothiol glutaredoxin-S1-like [Solanum lycopersicum]
Solyc04g079480	2.41084	0.0124909	up	[O]	Posttranslational modification, protein turnover, chaperones	Cellular Component: extracellular space (GO:0005615);;	K13963|1e-171|rcu:RCOM_1591990|Protein Z, putative (EC:2.7.11.1)	[V]	Defense mechanisms	Serpin (serine protease inhibitor)	Serpin-ZX GN=At1g47710 OS=Arabidopsis thaliana (Mouse-ear cress) PE=1 SV=1	PREDICTED: serpin-ZX-like [Solanum lycopersicum]
Solyc03g116690	2.40072	0.0294924	up	--	--	Molecular Function: catalytic activity (GO:0003824);; Molecular Function: electron carrier activity (GO:0009055);;	--	--	--	Plastocyanin-like domain	Cucumber peeling cupredoxin OS=Cucumis sativus (Cucumber) PE=1 SV=3	PREDICTED: cucumber peeling cupredoxin-like [Solanum lycopersicum]
Solyc12g045020	2.38593	0.0113835	up	[Q]	Secondary metabolites biosynthesis, transport and catabolism	Molecular Function: monooxygenase activity (GO:0004497);; Molecular Function: iron ion binding (GO:0005506);; Molecular Function: oxidoreductase activity, acting on paired donors, with incorporation or reduction of molecular oxygen (GO:0016705);; Molecular Function: heme binding (GO:0020037);; Biological Process: oxidation-reduction process (GO:0055114);;	--	[Q]	Secondary metabolites biosynthesis, transport and catabolism	Cytochrome P450	Cytochrome P450 CYP736A12 OS=Panax ginseng (Korean ginseng) PE=2 SV=1	PREDICTED: cytochrome P450 CYP736A12 [Solanum lycopersicum]
Solyc01g097240	2.36674	0.000528963	up	--	--	Cellular Component: extracellular region (GO:0005576);; Cellular Component: cell wall (GO:0005618);; Biological Process: defense response to bacterium (GO:0042742);; Biological Process: defense response to fungus (GO:0050832);;	--	[R]	General function prediction only	Barwin family	Pathogenesis-related protein P2 (Precursor) OS=Solanum lycopersicum (Tomato) PE=1 SV=1	pathogenesis-related protein P2 precursor [Solanum lycopersicum]
Solyc08g062340	2.35364	0.0118592	up	[O]	Posttranslational modification, protein turnover, chaperones	Cellular Component: cytoplasm (GO:0005737);;	--	[O]	Posttranslational modification, protein turnover, chaperones	Hsp20/alpha crystallin family	17.3 kDa class II heat shock protein OS=Solanum peruvianum (Peruvian tomato) PE=2 SV=1	cytosolic class II small heat shock protein HCT2 [Solanum lycopersicum]
Solyc12g009750	2.33817	0.0144356	up	[S]	Function unknown	--	--	[R]	General function prediction only	Leucine Rich repeats (2 copies);; Leucine rich repeat;; Leucine Rich Repeat;; Leucine Rich repeat;; Leucine rich repeat;; Leucine rich repeat N-terminal domain	Receptor-like protein 12 (Precursor) GN=RLP12 OS=Arabidopsis thaliana (Mouse-ear cress) PE=2 SV=2	PREDICTED: probable LRR receptor-like serine/threonine-protein kinase At4g36180 isoform X1 [Solanum lycopersicum]
Solyc04g009860	2.32189	0.000730642	up	[R]	General function prediction only	Molecular Function: oxidoreductase activity, acting on paired donors, with incorporation or reduction of molecular oxygen, 2-oxoglutarate as one donor, and incorporation of one atom each of oxygen into both donors (GO:0016706);; Molecular Function: metal ion binding (GO:0046872);; Biological Process: oxidation-reduction process (GO:0055114);;	--	[QR]	--	2OG-Fe(II) oxygenase superfamily;; non-haem dioxygenase in morphine synthesis N-terminal	1-aminocyclopropane-1-carboxylate oxidase homolog 1 GN=At1g06620 OS=Arabidopsis thaliana (Mouse-ear cress) PE=2 SV=1	PREDICTED: 1-aminocyclopropane-1-carboxylate oxidase homolog 1 [Solanum lycopersicum]
Solyc07g045030	2.26104	0.0318882	up	--	--	Biological Process: response to stress (GO:0006950);; Biological Process: heterocycle biosynthetic process (GO:0018130);; Biological Process: aromatic compound biosynthetic process (GO:0019438);; Biological Process: primary metabolic process (GO:0044238);; Biological Process: cellular nitrogen compound biosynthetic process (GO:0044271);; Biological Process: single-organism biosynthetic process (G…	--	--	--	No apical meristem (NAM) protein	Transcription factor JUNGBRUNNEN 1 GN=F23E6.1 OS=Arabidopsis thaliana (Mouse-ear cress) PE=1 SV=1	PREDICTED: transcription factor JUNGBRUNNEN 1-like isoform X1 [Solanum lycopersicum]
Solyc01g107780	2.23764	0.011367	up	--	--	Biological Process: metabolic process (GO:0008152);; Molecular Function: transferase activity, transferring hexosyl groups (GO:0016758);;	--	[GC]	--	UDP-glucoronosyl and UDP-glucosyl transferase	UDP-glucose flavonoid 3-O-glucosyltransferase 7 {ECO:0000303|PubMed:18487633} OS=Fragaria ananassa (Strawberry) PE=1 SV=1	PREDICTED: scopoletin glucosyltransferase-like [Solanum lycopersicum]
Solyc02g076980	2.2236	0.00231067	up	--	--	Biological Process: proteolysis (GO:0006508);; Molecular Function: cysteine-type peptidase activity (GO:0008234);;	K01365|1e-111|pop:POPTR_555684|hypothetical protein	[O]	Posttranslational modification, protein turnover, chaperones	Papain family cysteine protease;; Cathepsin propeptide inhibitor domain (I29)	Senescence-specific cysteine protease SAG12 {ECO:0000305} (Precursor) OS=Arabidopsis thaliana (Mouse-ear cress) PE=1 SV=1	PREDICTED: zingipain-2 [Solanum lycopersicum]
Solyc06g030560	2.19524	0.0102517	up	--	--	--	--	--	--	--	--	PREDICTED: uncharacterized protein LOC104647877 [Solanum lycopersicum]
Solyc02g093580	2.16407	0.0176259	up	[G]	Carbohydrate transport and metabolism	Cellular Component: extracellular region (GO:0005576);; Molecular Function: pectate lyase activity (GO:0030570);; Biological Process: pectin catabolic process (GO:0045490);; Molecular Function: metal ion binding (GO:0046872);;	K01728|0.0|pop:POPTR_815540|hypothetical protein	--	--	Pectate lyase	Probable pectate lyase P18 (Precursor) GN=9612 OS=Solanum lycopersicum (Tomato) PE=2 SV=1	probable pectate lyase P18 precursor [Solanum lycopersicum]
Solyc12g042890	2.15873	0.00538455	up	[R]	General function prediction only	Biological Process: metabolic process (GO:0008152);; Molecular Function: hydrolase activity (GO:0016787);;	--	[I]	Lipid transport and metabolism	Phospholipase/Carboxylesterase;; Alpha/beta hydrolase family;; Serine hydrolase (FSH1);; Alpha/beta hydrolase family;; Secretory lipase	--	PREDICTED: acyl-protein thioesterase 2-like [Solanum lycopersicum]
XLOC_018775	2.15028	0.0189066	up	--	--	--	--	--	--	--	--	PREDICTED: uncharacterized protein LOC104647877 [Solanum lycopersicum]
Solyc11g022590	2.08821	0.0025104	up	--	--	Molecular Function: endopeptidase inhibitor activity (GO:0004866);; Biological Process: negative regulation of endopeptidase activity (GO:0010951);;	--	--	--	Trypsin and protease inhibitor	Miraculin (Precursor) OS=Synsepalum dulcificum (Miracle fruit) PE=1 SV=3	uncharacterized protein LOC544001 precursor [Solanum lycopersicum]
Solyc07g053420	2.07034	0.0462765	up	--	--	Molecular Function: zinc ion binding (GO:0008270);;	--	[O]	Posttranslational modification, protein turnover, chaperones	Ring finger domain;; RING-H2 zinc finger;; Zinc finger, C3HC4 type (RING finger);; zinc-RING finger domain;; Zinc finger, C3HC4 type (RING finger);; Zinc finger, C3HC4 type (RING finger);; Anaphase-promoting complex subunit 11 RING-H2 finger	E3 ubiquitin-protein ligase ATL41 GN=ATL41 OS=Arabidopsis thaliana (Mouse-ear cress) PE=1 SV=1	PREDICTED: RING-H2 finger protein ATL40-like [Solanum lycopersicum]
Solyc07g006420	2.06791	0.0251944	up	--	--	--	--	--	--	--	--	unnamed protein product [Coffea canephora]
Solyc12g096310	1.93954	0.0286399	up	--	--	--	--	--	--	Protein of unknown function, DUF599	--	PREDICTED: uncharacterized protein LOC101258542 [Solanum lycopersicum]
Solyc07g063170	1.91167	0.0149766	up	[H]	Coenzyme transport and metabolism	--	--	[PD]	--	--	--	PREDICTED: PH domain-containing protein YHR131C-like [Solanum lycopersicum]
Solyc11g012240	1.90248	0.0210224	up	[M]	Cell wall/membrane/envelope biogenesis	--	--	--	--	Membrane bound O-acyl transferase family;; MBOAT, membrane-bound O-acyltransferase family	Acyl-CoA--sterol O-acyltransferase 1 GN=ASAT1 OS=Arabidopsis thaliana (Mouse-ear cress) PE=1 SV=1	PREDICTED: acyl-CoA--sterol O-acyltransferase 1-like [Solanum lycopersicum]
Solyc01g107270	1.8853	0.0304903	up	[F]	Nucleotide transport and metabolism	Molecular Function: phosphoribosylformylglycinamidine synthase activity (GO:0004642);; Molecular Function: ATP binding (GO:0005524);; Cellular Component: mitochondrion (GO:0005739);; Biological Process: 'de novo' IMP biosynthetic process (GO:0006189);; Biological Process: glutamine metabolic process (GO:0006541);; Cellular Component: chloroplast (GO:0009507);;	K01952|0.0|pop:POPTR_882858|phosphoribosylformylglycinamidine synthase (EC:6.3.5.3)	[F]	Nucleotide transport and metabolism	CobB/CobQ-like glutamine amidotransferase domain;; AIR synthase related protein, C-terminal domain;; AIR synthase related protein, N-terminal domain	Probable phosphoribosylformylglycinamidine synthase, chloroplastic/mitochondrial (Precursor) GN=At1g74260 OS=Arabidopsis thaliana (Mouse-ear cress) PE=2 SV=3	PREDICTED: probable phosphoribosylformylglycinamidine synthase, chloroplastic/mitochondrial [Nicotiana tomentosiformis]
Solyc07g007250	1.87874	0.0142208	up	--	--	Molecular Function: endopeptidase inhibitor activity (GO:0004866);; Biological Process: negative regulation of endopeptidase activity (GO:0010951);;	--	--	--	Carboxypeptidase A inhibitor	Metallocarboxypeptidase inhibitor (Precursor) OS=Solanum lycopersicum (Tomato) PE=1 SV=2	metallocarboxypeptidase inhibitor precursor [Solanum lycopersicum]
Solyc03g116700	1.85416	0.0135603	up	--	--	Molecular Function: electron carrier activity (GO:0009055);;	--	--	--	Plastocyanin-like domain	Cucumber peeling cupredoxin OS=Cucumis sativus (Cucumber) PE=1 SV=3	PREDICTED: cucumber peeling cupredoxin-like [Solanum lycopersicum]
Solyc01g095160	1.83231	0.0399388	up	--	--	--	--	[R]	General function prediction only	PPR repeat;; PPR repeat family;; PPR repeat;; Pentatricopeptide repeat domain;; DYW family of nucleic acid deaminases;; Tetratricopeptide repeat;; Tetratricopeptide repeat	Pentatricopeptide repeat-containing protein At4g37170 OS=Arabidopsis thaliana (Mouse-ear cress) PE=3 SV=1	PREDICTED: pentatricopeptide repeat-containing protein At4g37170 [Solanum lycopersicum]
Solyc09g010160	1.79896	0.0394171	up	--	--	Molecular Function: DNA binding (GO:0003677);; Cellular Component: nucleus (GO:0005634);; Biological Process: regulation of transcription, DNA-templated (GO:0006355);;	--	--	--	No apical meristem (NAM) protein	NAC domain-containing protein 90 GN=NAC090 OS=Arabidopsis thaliana (Mouse-ear cress) PE=2 SV=1	PREDICTED: NAC domain-containing protein 90-like [Solanum lycopersicum]
Solyc01g006300	1.74878	0.0185972	up	--	--	Molecular Function: peroxidase activity (GO:0004601);; Cellular Component: extracellular region (GO:0005576);; Biological Process: response to oxidative stress (GO:0006979);; Molecular Function: heme binding (GO:0020037);; Biological Process: hydrogen peroxide catabolic process (GO:0042744);; Molecular Function: metal ion binding (GO:0046872);; Biological Process: oxidation-reduction process (GO:…	--	--	--	Peroxidase	Lignin-forming anionic peroxidase (Precursor) OS=Nicotiana tabacum (Common tobacco) PE=2 SV=1	peroxidase precursor [Solanum lycopersicum]
Solyc08g079870	1.7041	0.0275209	up	[O]	Posttranslational modification, protein turnover, chaperones	Molecular Function: serine-type endopeptidase activity (GO:0004252);; Biological Process: proteolysis (GO:0006508);;	--	--	--	Subtilase family;; PA domain;; Peptidase inhibitor I9	Subtilisin-like protease SBT1.7 {ECO:0000303|PubMed:16193095} (Precursor) GN=K8K14.8 OS=Arabidopsis thaliana (Mouse-ear cress) PE=1 SV=1	subtilisin-like protease precursor [Solanum lycopersicum]
Solyc06g060110	1.70181	0.0269327	up	--	--	Cellular Component: integral component of membrane (GO:0016021);;	--	[E]	Amino acid transport and metabolism	Transmembrane amino acid transporter protein	Amino acid permease 3 GN=AAP3 OS=Arabidopsis thaliana (Mouse-ear cress) PE=1 SV=2	PREDICTED: amino acid transporter isoform X1 [Solanum lycopersicum]
Solyc07g052720	1.67862	0.0335301	up	--	--	--	--	[K]	Transcription	--	--	PREDICTED: MADS-box transcription factor 50-like isoform X2 [Solanum lycopersicum]
Solyc10g048030	1.61948	0.0414702	up	--	--	Biological Process: defense response (GO:0006952);; Biological Process: response to biotic stimulus (GO:0009607);;	--	--	--	Pathogenesis-related protein Bet v I family	Kirola {ECO:0000303|PubMed:21309790} OS=Actinidia deliciosa (Kiwi) PE=1 SV=1	PREDICTED: kirola-like [Solanum lycopersicum]
XLOC_007798	-1.58205	0.0467704	down	--	--	Cellular Component: photosystem II (GO:0009523);; Cellular Component: chloroplast thylakoid membrane (GO:0009535);; Biological Process: photosynthetic electron transport in photosystem II (GO:0009772);; Cellular Component: integral component of membrane (GO:0016021);; Molecular Function: chlorophyll binding (GO:0016168);; Biological Process: protein-chromophore linkage (GO:0018298);; Cellular Com…	K02705|1e-112|ppp:PhpapaCp043|psbC	--	--	Photosystem II protein	Photosystem II CP43 reaction center protein {ECO:0000255|HAMAP-Rule:MF_01496} (Precursor) OS=Trachelium caeruleum (Blue throatwort) PE=3 SV=1	photosystem II CP43 chlorophyll apoprotein, partial [Flagellaria indica]
Solyc09g055950	-1.58895	0.047787	down	--	--	Molecular Function: iron ion binding (GO:0005506);; Cellular Component: photosystem II (GO:0009523);; Cellular Component: chloroplast thylakoid membrane (GO:0009535);; Biological Process: photosynthetic electron transport in photosystem II (GO:0009772);; Cellular Component: integral component of membrane (GO:0016021);; Molecular Function: oxidoreductase activity (GO:0016491);; Molecular Function:…	K02706|2e-85|pop:POPTR_812234|photosystem II D2 protein (PsbD)	--	--	Photosynthetic reaction centre protein	Photosystem II D2 protein {ECO:0000255|HAMAP-Rule:MF_01383} OS=Nicotiana tabacum (Common tobacco) PE=3 SV=1	PsbD, partial (chloroplast) [Restio capensis]
Solyc02g021290	-1.59832	0.0422882	down	--	--	Cellular Component: chloroplast (GO:0009507);; Biological Process: photosynthetic electron transport in photosystem II (GO:0009772);; Molecular Function: electron transporter, transferring electrons within the cyclic electron transport pathway of photosynthesis activity (GO:0045156);;	--	--	--	--	Photosystem II protein D1 {ECO:0000255|HAMAP-Rule:MF_01379} OS=Staurastrum punctulatum (Green alga) PE=3 SV=1	conserved hypothetical protein [Ricinus communis]
Solyc00g230080	-1.59971	0.0466669	down	--	--	Cellular Component: chloroplast (GO:0009507);; Cellular Component: photosystem II (GO:0009523);; Biological Process: photosynthetic electron transport in photosystem II (GO:0009772);; Cellular Component: integral component of membrane (GO:0016021);; Molecular Function: electron transporter, transferring electrons within the cyclic electron transport pathway of photosynthesis activity (GO:0045156)…	--	--	--	Photosynthetic reaction centre protein	Photosystem II D2 protein {ECO:0000255|HAMAP-Rule:MF_01383} OS=Oltmannsiellopsis viridis (Marine flagellate) PE=3 SV=1	Photosystem II D2 protein, putative [Ricinus communis]
Solyc01g007640	-1.60101	0.0457865	down	--	--	Molecular Function: ATP binding (GO:0005524);; Cellular Component: chloroplast stroma (GO:0009570);; Cellular Component: chromoplast stroma (GO:0009575);;	--	--	--	Plant protein of unknown function (DUF825);; ATPase family associated with various cellular activities (AAA)	Protein Ycf2 GN=ycf2-B OS=Solanum lycopersicum (Tomato) PE=2 SV=2	hypothetical chloroplast RF2 (chloroplast) [Solanum lycopersicum]
Solyc09g015170	-1.61389	0.0414702	down	[S]	Function unknown	Molecular Function: protein kinase activity (GO:0004672);; Molecular Function: ATP binding (GO:0005524);; Cellular Component: plasma membrane (GO:0005886);; Biological Process: protein phosphorylation (GO:0006468);; Biological Process: cell proliferation (GO:0008283);; Cellular Component: plant-type cell wall (GO:0009505);; Cellular Component: plasmodesma (GO:0009506);; Cellular Component: integr…	--	--	--	Protein kinase domain;; Protein tyrosine kinase;; Leucine Rich repeats (2 copies);; Leucine rich repeat;; Leucine Rich Repeat;; Leucine Rich repeat;; Leucine rich repeat;; Leucine rich repeat N-terminal domain	Probable leucine-rich repeat receptor-like protein kinase IMK3 (Precursor) GN=F18O21.60 OS=Arabidopsis thaliana (Mouse-ear cress) PE=1 SV=1	PREDICTED: probably inactive leucine-rich repeat receptor-like protein kinase IMK2 [Solanum lycopersicum]
Solyc06g009940	-1.61695	0.0466669	down	--	--	Molecular Function: magnesium ion binding (GO:0000287);; Cellular Component: mitochondrion (GO:0005739);; Molecular Function: electron carrier activity (GO:0009055);; Cellular Component: photosystem I (GO:0009522);; Cellular Component: chloroplast thylakoid membrane (GO:0009535);; Biological Process: photosynthesis (GO:0015979);; Cellular Component: integral component of membrane (GO:0016021);; M…	--	--	--	Photosystem I psaA/psaB protein	Photosystem I P700 chlorophyll a apoprotein A1 {ECO:0000255|HAMAP-Rule:MF_00458} OS=Vitis vinifera (Grape) PE=3 SV=1	hypothetical protein B456_011G043100 [Gossypium raimondii]
XLOC_017077	-1.62586	0.0424227	down	--	--	Molecular Function: magnesium ion binding (GO:0000287);; Molecular Function: electron carrier activity (GO:0009055);; Cellular Component: photosystem I (GO:0009522);; Cellular Component: chloroplast thylakoid membrane (GO:0009535);; Biological Process: photosynthesis (GO:0015979);; Cellular Component: integral component of membrane (GO:0016021);; Molecular Function: chlorophyll binding (GO:001616…	--	--	--	Photosystem I psaA/psaB protein	Photosystem I P700 chlorophyll a apoprotein A2 {ECO:0000255|HAMAP-Rule:MF_00482} OS=Triticum aestivum (Wheat) PE=3 SV=1	photosystem I apoprotein A2 [Cenchrus americanus]
Solyc05g016120	-1.63436	0.0342967	down	--	--	Cellular Component: chloroplast (GO:0009507);; Biological Process: photosynthetic electron transport in photosystem II (GO:0009772);; Molecular Function: electron transporter, transferring electrons within the cyclic electron transport pathway of photosynthesis activity (GO:0045156);;	K02703|2e-90|vvi:100264988|similar to PSII 32 kDa protein	--	--	Photosynthetic reaction centre protein;; Ycf4	Photosystem II protein D1 {ECO:0000255|HAMAP-Rule:MF_01379} (Precursor) OS=Triticum aestivum (Wheat) PE=3 SV=2	photosystem II D1 protein [Gossypium barbadense]
Solyc00g230070	-1.64231	0.0466669	down	--	--	Cellular Component: mitochondrion (GO:0005739);; Cellular Component: photosystem II (GO:0009523);; Cellular Component: chloroplast thylakoid membrane (GO:0009535);; Biological Process: photosynthetic electron transport in photosystem II (GO:0009772);; Cellular Component: integral component of membrane (GO:0016021);; Molecular Function: chlorophyll binding (GO:0016168);; Biological Process: protei…	K02705|1e-53|ath:ArthCp018|psbC	--	--	Photosystem II protein	Photosystem II CP43 reaction center protein {ECO:0000255|HAMAP-Rule:MF_01496} (Precursor) OS=Nicotiana tabacum (Common tobacco) PE=3 SV=1	photosystem II CP43 chlorophyll apoprotein, partial [Navia saxicola]
Solyc06g065970	-1.64309	0.0332365	down	--	--	--	--	--	--	Hydrophobic seed protein;; Protease inhibitor/seed storage/LTP family;; Probable lipid transfer	14 kDa proline-rich protein DC2.15 (Precursor) OS=Daucus carota (Wild carrot) PE=2 SV=1	PREDICTED: 14 kDa proline-rich protein DC2.15-like [Solanum lycopersicum]
Solyc10g047410	-1.64649	0.0428875	down	--	--	Cellular Component: photosystem II (GO:0009523);; Cellular Component: chloroplast thylakoid membrane (GO:0009535);; Biological Process: photosynthetic electron transport in photosystem II (GO:0009772);; Cellular Component: integral component of membrane (GO:0016021);; Molecular Function: chlorophyll binding (GO:0016168);; Biological Process: protein-chromophore linkage (GO:0018298);; Cellular Com…	K02705|1e-79|pop:Poptr_cp017|psbC	--	--	Photosystem II protein;; Respiratory-chain NADH dehydrogenase, 49 Kd subunit	Photosystem II CP43 reaction center protein {ECO:0000255|HAMAP-Rule:MF_01496} (Precursor) OS=Solanum tuberosum (Potato) PE=3 SV=1	PsbC, partial (chloroplast), partial (chloroplast) [Centaurea cyanus]
Solyc12g098630	-1.65016	0.0410723	down	[Z]	Cytoskeleton	Molecular Function: microtubule motor activity (GO:0003777);; Molecular Function: ATP binding (GO:0005524);; Cellular Component: kinesin complex (GO:0005871);; Cellular Component: microtubule (GO:0005874);; Biological Process: microtubule-based movement (GO:0007018);; Molecular Function: microtubule binding (GO:0008017);; Biological Process: metabolic process (GO:0008152);;	--	--	--	Kinesin-related;; Kinesin motor domain;; Kinesin motor	Kinesin-like protein KIN12B GN=MDB19.16 OS=Arabidopsis thaliana (Mouse-ear cress) PE=1 SV=1	PREDICTED: kinesin-like protein KIN12B [Solanum lycopersicum]
Solyc04g077540	-1.66384	0.0405849	down	--	--	Biological Process: nuclear division (GO:0000280);; Biological Process: cytokinesis by cell plate formation (GO:0000911);; Molecular Function: microtubule motor activity (GO:0003777);; Molecular Function: ATP binding (GO:0005524);; Cellular Component: kinesin complex (GO:0005871);; Cellular Component: microtubule (GO:0005874);; Biological Process: DNA replication initiation (GO:0006270);; Biologi…	--	[Z]	Cytoskeleton	Kinesin motor domain	Kinesin-like protein NACK2 GN=NACK2 OS=Nicotiana tabacum (Common tobacco) PE=1 SV=1	PREDICTED: kinesin-related protein 11 [Solanum lycopersicum]
Solyc09g007890	-1.6682	0.0288141	down	[E]	Amino acid transport and metabolism	Cellular Component: cytoplasm (GO:0005737);; Biological Process: L-phenylalanine catabolic process (GO:0006559);; Biological Process: cinnamic acid biosynthetic process (GO:0009800);; Molecular Function: phenylalanine ammonia-lyase activity (GO:0045548);;	K10775|0.0|rcu:RCOM_1355480|Phenylalanine ammonia-lyase, putative (EC:4.3.1.24)	[Q]	Secondary metabolites biosynthesis, transport and catabolism	Aromatic amino acid lyase	Phenylalanine ammonia-lyase GN=PAL5 OS=Solanum lycopersicum (Tomato) PE=3 SV=1	PREDICTED: phenylalanine ammonia-lyase-like isoform X2 [Solanum lycopersicum]
Solyc08g036520	-1.67196	0.0416462	down	--	--	Cellular Component: mitochondrion (GO:0005739);; Cellular Component: proton-transporting two-sector ATPase complex, proton-transporting domain (GO:0033177);; Biological Process: hydrogen ion transmembrane transport (GO:1902600);;	K02128|5e-08|ath:AT2G07671|H+-transporting two-sector ATPase, C subunit family protein	--	--	--	ATP synthase subunit 9, mitochondrial GN=ATP9 OS=Helianthus annuus (Common sunflower) PE=3 SV=2	hypothetical protein (mitochondrion) [Vicia faba]
Solyc05g005540	-1.68121	0.035462	down	--	--	Cellular Component: cell wall (GO:0005618);; Biological Process: fruit ripening (GO:0009835);; Cellular Component: apoplast (GO:0048046);; Biological Process: cell wall organization (GO:0071555);;	--	--	--	BURP domain	Polygalacturonase non-catalytic subunit AroGP3 (Precursor) GN=GP3 OS=Solanum lycopersicum (Tomato) PE=3 SV=1	PREDICTED: polygalacturonase non-catalytic subunit AroGP3 [Solanum lycopersicum]
Solyc03g034390	-1.68471	0.0414702	down	--	--	--	--	--	--	Probable lipid transfer;; Protease inhibitor/seed storage/LTP family	Probable non-specific lipid-transfer protein AKCS9 (Precursor) OS=Vigna unguiculata (Cowpea) PE=2 SV=1	PREDICTED: non-specific lipid-transfer protein 2-like [Solanum lycopersicum]
Solyc01g067360	-1.70202	0.0364716	down	--	--	Molecular Function: ubiquitin-protein transferase activity (GO:0004842);; Cellular Component: nucleus (GO:0005634);; Cellular Component: cytoplasm (GO:0005737);; Molecular Function: transcription factor binding (GO:0008134);; Molecular Function: zinc ion binding (GO:0008270);; Biological Process: protein ubiquitination (GO:0016567);; Biological Process: negative regulation of defense response to …	K10144|0.0|vvi:100261415|hypothetical protein LOC100261415	[R]	General function prediction only	Zinc-ribbon;; CHY zinc finger;; Ring finger domain;; Zinc finger, C3HC4 type (RING finger)	--	PREDICTED: RING finger and CHY zinc finger domain-containing protein 1 isoform X2 [Solanum lycopersicum]
Solyc02g036320	-1.70685	0.0416462	down	--	--	Molecular Function: magnesium ion binding (GO:0000287);; Molecular Function: electron carrier activity (GO:0009055);; Cellular Component: photosystem I (GO:0009522);; Cellular Component: chloroplast thylakoid membrane (GO:0009535);; Biological Process: photosynthesis (GO:0015979);; Cellular Component: integral component of membrane (GO:0016021);; Molecular Function: chlorophyll binding (GO:001616…	--	--	--	Photosystem I psaA/psaB protein	Photosystem I P700 chlorophyll a apoprotein A2 {ECO:0000255|HAMAP-Rule:MF_00482} OS=Triticum aestivum (Wheat) PE=3 SV=1	photosystem I apoprotein A2 [Cenchrus americanus]
Solyc03g020040	-1.70769	0.0326631	down	--	--	Molecular Function: serine-type endopeptidase inhibitor activity (GO:0004867);; Biological Process: negative regulation of endopeptidase activity (GO:0010951);;	--	--	--	Potato type II proteinase inhibitor family	Proteinase inhibitor type-2 (Precursor) OS=Nicotiana tabacum (Common tobacco) PE=2 SV=1	PREDICTED: proteinase inhibitor type-2 CEVI57-like [Solanum tuberosum]
Solyc12g033050	-1.70799	0.0416845	down	--	--	Molecular Function: magnesium ion binding (GO:0000287);; Molecular Function: electron carrier activity (GO:0009055);; Cellular Component: photosystem I (GO:0009522);; Cellular Component: chloroplast thylakoid membrane (GO:0009535);; Biological Process: photosynthesis (GO:0015979);; Cellular Component: integral component of membrane (GO:0016021);; Molecular Function: chlorophyll binding (GO:001616…	K02690|1e-95|vvi:4025090|psaB	--	--	Photosystem I psaA/psaB protein	Photosystem I P700 chlorophyll a apoprotein A2 {ECO:0000255|HAMAP-Rule:MF_00482} OS=Solanum tuberosum (Potato) PE=3 SV=1	photosystem I P700 apoprotein A2, partial [Fragaria vesca subsp. americana]
Solyc04g082980	-1.7083	0.0227543	down	[R]	General function prediction only	--	K12600|0.0|rcu:RCOM_1602530|o-linked n-acetylglucosamine transferase, ogt, putative	[A]	RNA processing and modification	TPR repeat;; Tetratricopeptide repeat;; Tetratricopeptide repeat;; Tetratricopeptide repeat;; Tetratricopeptide repeat;; Tetratricopeptide repeat;; Tetratricopeptide repeat;; Tetratricopeptide repeat;; Tetratricopeptide repeat;; Tetratricopeptide repeat;; Tetratricopeptide repeat;; Tetratricopeptide repeat;; Sel1 repeat	Probable UDP-N-acetylglucosamine--peptide N-acetylglucosaminyltransferase SEC GN=SEC OS=Arabidopsis thaliana (Mouse-ear cress) PE=2 SV=1	PREDICTED: tetratricopeptide repeat protein 37 [Solanum lycopersicum]
Solyc11g045260	-1.71144	0.0288141	down	--	--	Cellular Component: chloroplast (GO:0009507);; Cellular Component: photosystem (GO:0009521);; Biological Process: photosynthetic electron transport chain (GO:0009767);; Cellular Component: integral component of membrane (GO:0016021);; Molecular Function: chlorophyll binding (GO:0016168);; Biological Process: protein-chromophore linkage (GO:0018298);;	K02705|3e-44|rcu:RCOM_0568630|hypothetical protein	--	--	Photosystem II protein;; NADH-ubiquinone/plastoquinone oxidoreductase, chain 3	Photosystem II CP43 reaction center protein {ECO:0000255|HAMAP-Rule:MF_01496} (Precursor) OS=Zygnema circumcarinatum (Green alga) PE=3 SV=2	photosystem II CP43 protein [Utricularia adpressa]
XLOC_035041	-1.71627	0.0266171	down	--	--	Molecular Function: iron ion binding (GO:0005506);; Cellular Component: photosystem II (GO:0009523);; Cellular Component: chloroplast thylakoid membrane (GO:0009535);; Biological Process: response to herbicide (GO:0009635);; Biological Process: photosynthetic electron transport in photosystem II (GO:0009772);; Molecular Function: oxygen evolving activity (GO:0010242);; Cellular Component: integra…	--	--	--	--	Photosystem II protein D1 {ECO:0000255|HAMAP-Rule:MF_01379} (Precursor) OS=Vigna unguiculata (Cowpea) PE=3 SV=1	PsbA (chloroplast) [Kirengeshoma palmata]
Solyc08g077360	-1.71663	0.0492258	down	--	--	Molecular Function: GTPase activity (GO:0003924);; Molecular Function: GTP binding (GO:0005525);; Biological Process: metabolic process (GO:0008152);;	--	[UR]	--	Dynamin central region;; Dynamin family;; Dynamin GTPase effector domain;; 50S ribosome-binding GTPase	Dynamin-related protein 1E GN=T2O9.170 OS=Arabidopsis thaliana (Mouse-ear cress) PE=1 SV=1	PREDICTED: dynamin-related protein 1E-like [Solanum lycopersicum]
XLOC_034645	-1.71782	0.0246196	down	--	--	Molecular Function: magnesium ion binding (GO:0000287);; Cellular Component: mitochondrion (GO:0005739);; Molecular Function: electron carrier activity (GO:0009055);; Cellular Component: photosystem I (GO:0009522);; Cellular Component: chloroplast thylakoid membrane (GO:0009535);; Biological Process: photosynthesis (GO:0015979);; Cellular Component: integral component of membrane (GO:0016021);; M…	K02689|5e-63|vvi:4025091|psaA	--	--	--	Photosystem I P700 chlorophyll a apoprotein A1 {ECO:0000255|HAMAP-Rule:MF_00458} OS=Nicotiana tabacum (Common tobacco) PE=3 SV=2	hypothetical protein CICLE_v10004112mg, partial [Citrus clementina]
Solyc11g056340	-1.731	0.0345792	down	--	--	Cellular Component: chloroplast (GO:0009507);; Biological Process: photosynthetic electron transport in photosystem II (GO:0009772);; Cellular Component: membrane (GO:0016020);; Molecular Function: electron transporter, transferring electrons within the cyclic electron transport pathway of photosynthesis activity (GO:0045156);;	K02703|1e-33|cre:ChreCp021|psbA	--	--	Photosynthetic reaction centre protein	Photosystem II protein D1 {ECO:0000255|HAMAP-Rule:MF_01379} (Precursor) OS=Chlamydomonas reinhardtii (Chlamydomonas smithii) PE=1 SV=1	photosystem II reaction center protein D1 [Chlamydomonas sp. CCMP1619]
Solyc04g079130	-1.74388	0.0294475	down	--	--	Molecular Function: DNA binding (GO:0003677);; Cellular Component: nucleus (GO:0005634);; Biological Process: regulation of transcription, DNA-templated (GO:0006355);;	--	--	--	B3 DNA binding domain	B3 domain-containing protein At3g19184 GN=At3g19184 OS=Arabidopsis thaliana (Mouse-ear cress) PE=2 SV=1	PREDICTED: B3 domain-containing protein At5g42700 [Solanum lycopersicum]
Solyc12g005020	-1.74563	0.0202334	down	--	--	Molecular Function: zinc ion binding (GO:0008270);;	--	[O]	Posttranslational modification, protein turnover, chaperones	Ring finger domain;; RING-H2 zinc finger;; Zinc finger, C3HC4 type (RING finger);; Zinc finger, C3HC4 type (RING finger);; Zinc finger, C3HC4 type (RING finger);; Anaphase-promoting complex subunit 11 RING-H2 finger	NEP1-interacting protein-like 1 GN=ATL27 OS=Arabidopsis thaliana (Mouse-ear cress) PE=2 SV=1	PREDICTED: NEP1-interacting protein-like 1 [Solanum lycopersicum]
Solyc05g051290	-1.75525	0.0187493	down	--	--	Cellular Component: nucleosome (GO:0000786);; Molecular Function: DNA binding (GO:0003677);; Cellular Component: nucleus (GO:0005634);; Biological Process: nucleosome assembly (GO:0006334);;	--	--	--	linker histone H1 and H5 family;; AT hook motif	HMG-Y-related protein A OS=Glycine max (Soybean) PE=2 SV=1	PREDICTED: HMG-Y-related protein B-like [Solanum lycopersicum]
Solyc10g050210	-1.76234	0.0394171	down	--	--	Molecular Function: transcription factor activity, sequence-specific DNA binding (GO:0003700);; Biological Process: regulation of transcription, DNA-templated (GO:0006355);; Molecular Function: sequence-specific DNA binding (GO:0043565);;	K14432|1e-123|pop:POPTR_767577|hypothetical protein	--	--	bZIP transcription factor;; Basic region leucine zipper	ABSCISIC ACID-INSENSITIVE 5-like protein 5 GN=T2P3 OS=Arabidopsis thaliana (Mouse-ear cress) PE=1 SV=1	PREDICTED: ABSCISIC ACID-INSENSITIVE 5-like protein 6-like isoform X2 [Solanum tuberosum]
Solyc04g007780	-1.76298	0.0394171	down	--	--	Biological Process: defense response (GO:0006952);; Biological Process: response to biotic stimulus (GO:0009607);;	--	--	--	Pathogenesis-related protein Bet v I family	MLP-like protein 43 GN=MLP43 OS=Arabidopsis thaliana (Mouse-ear cress) PE=1 SV=1	PREDICTED: MLP-like protein 43 [Solanum lycopersicum]
Solyc07g053700	-1.77487	0.0260401	down	--	--	Cellular Component: endoplasmic reticulum membrane (GO:0005789);; Cellular Component: integral component of membrane (GO:0016021);;	--	--	--	Reticulon	Reticulon-like protein B17 GN=RTNLB17 OS=Arabidopsis thaliana (Mouse-ear cress) PE=2 SV=1	PREDICTED: reticulon-like protein B17 [Solanum lycopersicum]
Solyc02g083890	-1.77755	0.0216445	down	--	--	--	--	--	--	--	--	PREDICTED: uncharacterized protein LOC101259500 [Solanum lycopersicum]
Solyc03g113910	-1.77781	0.0189066	down	--	--	--	--	--	--	Gibberellin regulated protein	Gibberellin-regulated protein 14 (Precursor) GN=GASA14 OS=Arabidopsis thaliana (Mouse-ear cress) PE=1 SV=1	PREDICTED: gibberellin-regulated protein 10-like [Solanum lycopersicum]
Solyc02g067100	-1.77794	0.0292147	down	--	--	Cellular Component: spindle (GO:0005819);; Cellular Component: microtubule (GO:0005874);; Biological Process: mitotic nuclear division (GO:0007067);;	--	--	--	Targeting protein for Xklp2 (TPX2)	Protein TPX2 GN=TPX2 OS=Arabidopsis thaliana (Mouse-ear cress) PE=1 SV=1	PREDICTED: uncharacterized protein LOC101254663 isoform X1 [Solanum lycopersicum]
Solyc12g027550	-1.78168	0.0182185	down	--	--	Cellular Component: photosystem II (GO:0009523);; Cellular Component: chloroplast thylakoid membrane (GO:0009535);; Biological Process: photosynthetic electron transport in photosystem II (GO:0009772);; Cellular Component: integral component of membrane (GO:0016021);; Molecular Function: chlorophyll binding (GO:0016168);; Biological Process: protein-chromophore linkage (GO:0018298);; Cellular Com…	K02705|7e-38|vvi:4025084|psbC	--	--	Photosystem II protein	Photosystem II CP43 reaction center protein {ECO:0000255|HAMAP-Rule:MF_01496} (Precursor) OS=Solanum tuberosum (Potato) PE=3 SV=1	photosystem II CP43 protein [Thurnia sphaerocephala]
Solyc02g086110	-1.78589	0.0416845	down	--	--	--	--	--	--	Peptidase M50B-like	--	PREDICTED: uncharacterized protein LOC101266890 [Solanum lycopersicum]
XLOC_031870	-1.79178	0.014411	down	--	--	--	--	--	--	--	--	RRNA intron-encoded homing endonuclease [Medicago truncatula]
Solyc05g051430	-1.79242	0.0295314	down	--	--	--	--	[E]	Amino acid transport and metabolism	Serine hydrolase (FSH1)	Rhodanese-like domain-containing protein 6 GN=STR6 OS=Arabidopsis thaliana (Mouse-ear cress) PE=2 SV=1	PREDICTED: ovarian cancer-associated gene 2 protein homolog [Solanum lycopersicum]
Solyc10g017940	-1.79296	0.0432436	down	--	--	Cellular Component: plastid (GO:0009536);; Biological Process: photosynthesis, light reaction (GO:0019684);; Cellular Component: photosynthetic membrane (GO:0034357);; Cellular Component: protein complex (GO:0043234);; Cellular Component: membrane part (GO:0044425);;	K02705|1e-101|pop:Poptr_cp017|psbC	--	--	Photosystem II protein	Photosystem II CP43 reaction center protein {ECO:0000255|HAMAP-Rule:MF_01496} (Precursor) OS=Lotus japonicus (Lotus corniculatus var. japonicus) PE=1 SV=2	photosystem II CP43 chlorophyll apoprotein, partial (chloroplast) [Mytilaria laosensis]
Solyc07g021240	-1.79848	0.0294924	down	--	--	Molecular Function: magnesium ion binding (GO:0000287);; Molecular Function: structural constituent of ribosome (GO:0003735);; Molecular Function: ATP binding (GO:0005524);; Cellular Component: ribosome (GO:0005840);; Biological Process: translation (GO:0006412);; Molecular Function: electron carrier activity (GO:0009055);; Cellular Component: photosystem I (GO:0009522);; Cellular Component: chlo…	--	--	--	Photosystem I psaA/psaB protein	Photosystem I P700 chlorophyll a apoprotein A2 {ECO:0000255|HAMAP-Rule:MF_00482} OS=Vitis vinifera (Grape) PE=3 SV=1	PsaB, partial (chloroplast) [Calanthe brevicornu]
Solyc07g066040	-1.80394	0.0176109	down	--	--	Molecular Function: translation elongation factor activity (GO:0003746);; Biological Process: translational elongation (GO:0006414);;	--	--	--	--	--	PREDICTED: uncharacterized protein LOC101266240 [Solanum lycopersicum]
Solyc12g039030	-1.81615	0.0130861	down	--	--	Cellular Component: chloroplast (GO:0009507);; Biological Process: photosynthetic electron transport in photosystem II (GO:0009772);; Molecular Function: oxidoreductase activity (GO:0016491);; Molecular Function: electron transporter, transferring electrons within the cyclic electron transport pathway of photosynthesis activity (GO:0045156);;	K02703|2e-29|vvi:100264988|similar to PSII 32 kDa protein	--	--	Photosynthetic reaction centre protein	Photosystem II protein D1 {ECO:0000255|HAMAP-Rule:MF_01379} OS=Staurastrum punctulatum (Green alga) PE=3 SV=1	PsbA, partial (chloroplast) [Encephalartos gratus]
Solyc02g086980	-1.821	0.0139723	down	--	--	Molecular Function: voltage-gated potassium channel activity (GO:0005249);; Molecular Function: calmodulin binding (GO:0005516);; Biological Process: cellular calcium ion homeostasis (GO:0006874);; Biological Process: plant-type cell wall modification (GO:0009827);; Biological Process: pollen tube growth (GO:0009860);; Cellular Component: integral component of membrane (GO:0016021);; Cellular Com…	--	[PT]	--	Cyclic nucleotide-binding domain	Probable cyclic nucleotide-gated ion channel 16 GN=CNGC16 OS=Arabidopsis thaliana (Mouse-ear cress) PE=2 SV=1	PREDICTED: putative cyclic nucleotide-gated ion channel 18 [Solanum lycopersicum]
Solyc01g048590	-1.82829	0.0120301	down	--	--	Cellular Component: chloroplast (GO:0009507);; Biological Process: photosynthetic electron transport in photosystem II (GO:0009772);; Molecular Function: oxidoreductase activity (GO:0016491);; Molecular Function: electron transporter, transferring electrons within the cyclic electron transport pathway of photosynthesis activity (GO:0045156);;	K02703|9e-46|vvi:100264988|similar to PSII 32 kDa protein	--	--	Photosynthetic reaction centre protein	Photosystem II protein D1 {ECO:0000255|HAMAP-Rule:MF_01379} OS=Staurastrum punctulatum (Green alga) PE=3 SV=1	PsbA, partial (chloroplast) [Encephalartos gratus]
Solyc03g119940	-1.82977	0.0176259	down	--	--	Biological Process: microtubule cytoskeleton organization (GO:0000226);; Biological Process: double-strand break repair via homologous recombination (GO:0000724);; Biological Process: cytokinesis by cell plate formation (GO:0000911);; Biological Process: DNA methylation (GO:0006306);; Biological Process: methylation-dependent chromatin silencing (GO:0006346);; Biological Process: chromatin silenc…	--	--	--	--	--	PREDICTED: uncharacterized protein LOC101263895 [Solanum lycopersicum]
Solyc11g044910	-1.83124	0.0158462	down	[G]	Carbohydrate transport and metabolism	Cellular Component: proteinaceous extracellular matrix (GO:0005578);; Biological Process: carbohydrate metabolic process (GO:0005975);; Cellular Component: plant-type cell wall (GO:0009505);; Biological Process: seed coat development (GO:0010214);; Molecular Function: alpha-L-arabinofuranosidase activity (GO:0046556);; Cellular Component: apoplast (GO:0048046);;	--	--	--	Glycosyl hydrolase family 3 N terminal domain;; Glycosyl hydrolase family 3 C-terminal domain;; Fibronectin type III-like domain	Beta-D-xylosidase 1 (Precursor) GN=K7J8.3 OS=Arabidopsis thaliana (Mouse-ear cress) PE=1 SV=1	SlArf/Xyl1 protein precursor [Solanum lycopersicum]
Solyc08g065370	-1.8342	0.0201819	down	--	--	Cellular Component: chloroplast (GO:0009507);; Cellular Component: photosystem II (GO:0009523);; Biological Process: photosynthetic electron transport in photosystem II (GO:0009772);; Cellular Component: integral component of membrane (GO:0016021);; Molecular Function: electron transporter, transferring electrons within the cyclic electron transport pathway of photosynthesis activity (GO:0045156)…	--	--	--	Photosynthetic reaction centre protein	Photosystem II D2 protein {ECO:0000255|HAMAP-Rule:MF_01383} OS=Pseudendoclonium akinetum (Green alga) PE=3 SV=1	Photosystem II D2 protein [Glycine soja]
XLOC_030692	-1.83522	0.0114849	down	--	--	--	--	--	--	--	--	hypothetical protein DI09_258p10 [Mitosporidium daphniae]
Solyc12g038080	-1.83951	0.0135603	down	--	--	Cellular Component: photosystem II (GO:0009523);; Cellular Component: chloroplast thylakoid membrane (GO:0009535);; Biological Process: photosynthetic electron transport in photosystem II (GO:0009772);; Cellular Component: integral component of membrane (GO:0016021);; Molecular Function: chlorophyll binding (GO:0016168);; Biological Process: protein-chromophore linkage (GO:0018298);; Cellular Com…	--	--	--	Photosystem II protein	Photosystem II CP43 reaction center protein {ECO:0000255|HAMAP-Rule:MF_01496} (Precursor) OS=Nicotiana tabacum (Common tobacco) PE=3 SV=1	photosystem II CP43 chlorophyll apoprotein, partial [Navia saxicola]
Solyc03g114770	-1.8434	0.0451518	down	--	--	Cellular Component: nucleus (GO:0005634);; Biological Process: regulation of asymmetric cell division (GO:0009786);; Biological Process: unidimensional cell growth (GO:0009826);; Biological Process: stomatal complex development (GO:0010374);; Cellular Component: extrinsic component of plasma membrane (GO:0019897);;	--	--	--	--	Protein BREAKING OF ASYMMETRY IN THE STOMATAL LINEAGE GN=BASL OS=Arabidopsis thaliana (Mouse-ear cress) PE=2 SV=1	PREDICTED: protein BREAKING OF ASYMMETRY IN THE STOMATAL LINEAGE [Solanum lycopersicum]
Solyc01g079180	-1.8434	0.0451518	down	--	--	Cellular Component: cell wall (GO:0005618);; Biological Process: metabolic process (GO:0008152);; Molecular Function: pectinesterase activity (GO:0030599);; Biological Process: cell wall modification (GO:0042545);; Molecular Function: aspartyl esterase activity (GO:0045330);;	K01051|1e-170|pop:POPTR_245492|hypothetical protein	--	--	Pectinesterase	Probable pectinesterase 53 (Precursor) GN=T29J13.150 OS=Arabidopsis thaliana (Mouse-ear cress) PE=2 SV=1	PREDICTED: probable pectinesterase 53 [Solanum lycopersicum]
Solyc08g028860	-1.84804	0.047787	down	[C]	Energy production and conversion	Biological Process: MAPK cascade (GO:0000165);; Biological Process: response to reactive oxygen species (GO:0000302);; Cellular Component: mitochondrial proton-transporting ATP synthase complex (GO:0005753);; Cellular Component: plasma membrane (GO:0005886);; Biological Process: pentose-phosphate shunt (GO:0006098);; Biological Process: DNA-templated transcription, elongation (GO:0006354);; Biolo…	K02110|3e-43|vvi:4025116|atpH	[C]	Energy production and conversion	ATP synthase subunit C	ATP synthase subunit c, chloroplastic {ECO:0000255|HAMAP-Rule:MF_01396} OS=Vitis vinifera (Grape) PE=3 SV=1	ATP synthase CF0 subunit III (chloroplast) (chloroplast) [Pelargonium alternans]
Solyc10g044550	-1.84908	0.01634	down	[C]	Energy production and conversion	Biological Process: MAPK cascade (GO:0000165);; Biological Process: response to reactive oxygen species (GO:0000302);; Cellular Component: mitochondrial proton-transporting ATP synthase complex (GO:0005753);; Cellular Component: plasma membrane (GO:0005886);; Biological Process: pentose-phosphate shunt (GO:0006098);; Biological Process: DNA-templated transcription, elongation (GO:0006354);; Biolo…	K02110|7e-45|vvi:4025116|atpH	[C]	Energy production and conversion	ATP synthase subunit C	ATP synthase subunit c, chloroplastic {ECO:0000255|HAMAP-Rule:MF_01396} OS=Vitis vinifera (Grape) PE=3 SV=1	ATP synthase CF0 subunit III (chloroplast) [Vassobia dichotoma]
Solyc01g079830	-1.86498	0.0394171	down	--	--	--	--	--	--	--	--	PREDICTED: uncharacterized protein LOC101251812 [Solanum lycopersicum]
Solyc03g032190	-1.8667	0.0120199	down	[D]	Cell cycle control, cell division, chromosome partitioning	Biological Process: regulation of cyclin-dependent protein serine/threonine kinase activity (GO:0000079);; Cellular Component: nucleus (GO:0005634);; Molecular Function: protein kinase binding (GO:0019901);; Biological Process: cell division (GO:0051301);;	K05868|0.0|rcu:RCOM_0873690|cyclin B, putative	[D]	Cell cycle control, cell division, chromosome partitioning	Cyclin, N-terminal domain;; Cyclin, C-terminal domain	G2/mitotic-specific cyclin-1 OS=Medicago sativa subsp. varia (Alfalfa) PE=2 SV=1	PREDICTED: G2/mitotic-specific cyclin-2-like [Solanum lycopersicum]
XLOC_000899	-1.86957	0.0091622	down	--	--	--	--	--	--	--	--	Cytochrome P450 likeTBP [Medicago truncatula]
Solyc00g019740	-1.889	0.0345792	down	--	--	Molecular Function: cytochrome-c oxidase activity (GO:0004129);; Molecular Function: ATP binding (GO:0005524);; Biological Process: ATP biosynthetic process (GO:0006754);; Cellular Component: integral component of membrane (GO:0016021);; Molecular Function: hydrolase activity, acting on acid anhydrides, catalyzing transmembrane movement of substances (GO:0016820);; Biological Process: aerobic ele…	K02109|1e-103|vvi:100245480|hypothetical protein LOC100245480	--	--	Mitochondrial domain of unknown function (DUF1082);; Plant ATP synthase F0	Putative ATP synthase protein YMF19 GN=YMF19 OS=Helianthus annuus (Common sunflower) PE=3 SV=1	hypothetical protein (mitochondrion) [Capsicum annuum]
Solyc08g065610	-1.88952	0.00832269	down	--	--	Molecular Function: cysteine-type endopeptidase activity (GO:0004197);; Biological Process: proteolysis (GO:0006508);;	K01369|0.0|rcu:RCOM_0798420|Vacuolar-processing enzyme precursor, putative (EC:3.4.22.34)	[O]	Posttranslational modification, protein turnover, chaperones	Peptidase C13 family	Vacuolar-processing enzyme (Precursor) OS=Citrus sinensis (Sweet orange) PE=2 SV=1	PREDICTED: vacuolar-processing enzyme-like [Solanum lycopersicum]
Solyc08g006790	-1.89033	0.0108662	down	--	--	Molecular Function: electron carrier activity (GO:0009055);;	--	--	--	Plastocyanin-like domain	Early nodulin-like protein 3 (Precursor) GN=At5g25090 OS=Arabidopsis thaliana (Mouse-ear cress) PE=1 SV=2	PREDICTED: early nodulin-like protein 3 [Solanum lycopersicum]
Solyc12g007020	-1.90126	0.0117907	down	--	--	Cellular Component: cytosol (GO:0005829);;	--	--	--	Plant protein of unknown function (DUF936)	--	PREDICTED: uncharacterized protein LOC101262597 [Solanum lycopersicum]
XLOC_010737	-1.91096	0.00694896	down	--	--	--	--	--	--	--	--	RRNA intron-encoded homing endonuclease [Medicago truncatula]
Solyc11g065190	-1.91334	0.00857597	down	[O]	Posttranslational modification, protein turnover, chaperones	Biological Process: metabolic process (GO:0008152);; Molecular Function: ligase activity (GO:0016874);;	K06688|1e-109|rcu:RCOM_1578930|ubiquitin-conjugating enzyme E2 C, putative (EC:6.3.2.19)	[O]	Posttranslational modification, protein turnover, chaperones	Ubiquitin-conjugating enzyme;; RWD domain	Ubiquitin-conjugating enzyme E2 20 GN=UBC20 OS=Arabidopsis thaliana (Mouse-ear cress) PE=2 SV=1	PREDICTED: ubiquitin-conjugating enzyme E2 20 [Solanum lycopersicum]
Solyc12g013820	-1.91778	0.0332167	down	--	--	--	--	[O]	Posttranslational modification, protein turnover, chaperones	Ubiquitin-conjugating enzyme	Probable ubiquitin-conjugating enzyme E2 26 GN=UBC26 OS=Arabidopsis thaliana (Mouse-ear cress) PE=2 SV=2	PREDICTED: uncharacterized protein LOC101261893 isoform X2 [Solanum lycopersicum]
Solyc09g059660	-1.91924	0.0120199	down	[C]	Energy production and conversion	Biological Process: MAPK cascade (GO:0000165);; Biological Process: response to reactive oxygen species (GO:0000302);; Cellular Component: mitochondrial proton-transporting ATP synthase complex (GO:0005753);; Cellular Component: plasma membrane (GO:0005886);; Biological Process: pentose-phosphate shunt (GO:0006098);; Biological Process: DNA-templated transcription, elongation (GO:0006354);; Biolo…	K02110|4e-46|vvi:4025116|atpH	[C]	Energy production and conversion	ATP synthase subunit C	ATP synthase subunit c, chloroplastic {ECO:0000255|HAMAP-Rule:MF_01396} OS=Vitis vinifera (Grape) PE=3 SV=1	ATP synthase CF0 subunit III (chloroplast) [Vassobia dichotoma]
XLOC_019904	-1.91966	0.0110604	down	--	--	--	--	--	--	--	--	RRNA intron-encoded homing endonuclease [Medicago truncatula]
Solyc01g096260	-1.9199	0.0124909	down	--	--	--	--	--	--	--	--	PREDICTED: uncharacterized protein LOC101261161 [Solanum lycopersicum]
Solyc02g088210	-1.92141	0.0286399	down	[P]	Inorganic ion transport and metabolism	--	--	[P]	Inorganic ion transport and metabolism	SPX domain	SPX domain-containing protein 4 GN=SPX4 OS=Arabidopsis thaliana (Mouse-ear cress) PE=2 SV=1	PREDICTED: SPX domain-containing protein 4-like isoform X1 [Solanum lycopersicum]
Solyc06g082850	-1.93756	0.0264177	down	--	--	Biological Process: regulation of DNA replication (GO:0006275);; Biological Process: regulation of G2/M transition of mitotic cell cycle (GO:0010389);; Biological Process: petal formation (GO:0048451);; Biological Process: sepal formation (GO:0048453);;	--	--	--	--	High mobility group B protein 6 OS=Arabidopsis thaliana (Mouse-ear cress) PE=2 SV=1	PREDICTED: uncharacterized protein LOC101266648 [Solanum lycopersicum]
Solyc06g008590	-1.93786	0.0103782	down	--	--	Cellular Component: nucleus (GO:0005634);; Biological Process: regulation of transcription, DNA-templated (GO:0006355);; Biological Process: auxin-activated signaling pathway (GO:0009734);; Molecular Function: protein dimerization activity (GO:0046983);;	--	--	--	AUX/IAA family	Auxin-responsive protein IAA16 GN=IAA16 OS=Arabidopsis thaliana (Mouse-ear cress) PE=1 SV=1	IAA10 protein [Solanum lycopersicum]
Solyc03g025470	-1.93971	0.01145	down	--	--	Molecular Function: DNA binding (GO:0003677);; Molecular Function: microtubule motor activity (GO:0003777);; Molecular Function: ATP binding (GO:0005524);; Cellular Component: kinesin complex (GO:0005871);; Cellular Component: microtubule (GO:0005874);; Biological Process: DNA repair (GO:0006281);; Biological Process: microtubule-based movement (GO:0007018);; Molecular Function: microtubule bindi…	--	[Z]	Cytoskeleton	Kinesin motor domain;; Helix-hairpin-helix motif;; Helix-hairpin-helix motif	Kinesin-like protein FRA1 {ECO:0000305} OS=Arabidopsis thaliana (Mouse-ear cress) PE=1 SV=1	PREDICTED: kinesin-like protein KIF22 isoform X2 [Solanum lycopersicum]
Solyc11g051210	-1.94186	0.00564376	down	--	--	--	--	--	--	--	--	RRNA intron-encoded homing endonuclease [Medicago truncatula]
Solyc05g055410	-1.94325	0.0184322	down	[M]	Cell wall/membrane/envelope biogenesis	Molecular Function: glucomannan 4-beta-mannosyltransferase activity (GO:0047259);; Biological Process: mannosylation (GO:0097502);;	K13680|0.0|pop:POPTR_832480|hypothetical protein	--	--	Glycosyltransferase like family 2;; Glycosyl transferase family group 2;; Glycosyl transferase family 2;; Glycosyl transferase family 21	Glucomannan 4-beta-mannosyltransferase 9 GN=F17C15.180 OS=Arabidopsis thaliana (Mouse-ear cress) PE=2 SV=1	PREDICTED: glucomannan 4-beta-mannosyltransferase 9-like [Solanum lycopersicum]
Solyc10g085700	-1.95188	0.00887479	down	--	--	Molecular Function: transferase activity (GO:0016740);;	--	--	--	Plant mobile domain	Serine/threonine-protein phosphatase 7 long form homolog GN=At1g48120 OS=Arabidopsis thaliana (Mouse-ear cress) PE=2 SV=1	PREDICTED: serine/threonine-protein phosphatase 7 long form homolog [Solanum tuberosum]
Solyc06g035530	-1.95396	0.0286399	down	[R]	General function prediction only	Molecular Function: iron ion binding (GO:0005506);; Molecular Function: oxidoreductase activity, acting on paired donors, with incorporation or reduction of molecular oxygen, 2-oxoglutarate as one donor, and incorporation of one atom each of oxygen into both donors (GO:0016706);; Biological Process: oxidation-reduction process (GO:0055114);;	K05282|0.0|rcu:RCOM_1498120|gibberellin 20-oxidase, putative (EC:1.14.11.15)	[QR]	--	2OG-Fe(II) oxygenase superfamily;; non-haem dioxygenase in morphine synthesis N-terminal	Gibberellin 20 oxidase 1 GN=At4g25420 OS=Arabidopsis thaliana (Mouse-ear cress) PE=2 SV=2	gibberellin 20-oxidase-2 [Solanum lycopersicum]
Solyc01g066910	-1.95876	0.0394171	down	--	--	--	--	--	--	Probable lipid transfer;; Protease inhibitor/seed storage/LTP family	Putative lipid-transfer protein DIR1 (Precursor) GN=DIR1 OS=Arabidopsis thaliana (Mouse-ear cress) PE=1 SV=1	PREDICTED: putative lipid-transfer protein DIR1 [Solanum lycopersicum]
Solyc06g065450	-1.96526	0.0434291	down	--	--	Biological Process: gene silencing (GO:0016458);; Biological Process: cellular macromolecule metabolic process (GO:0044260);; Biological Process: nucleic acid metabolic process (GO:0090304);;	--	[R]	General function prediction only	PIN domain;; FHA domain	--	PREDICTED: uncharacterized protein LOC101249465 [Solanum lycopersicum]
XLOC_000901	-1.9698	0.00486604	down	--	--	--	--	--	--	--	--	hypothetical protein MTR_0052s0170 [Medicago truncatula]
Solyc05g008840	-1.97913	0.03417	down	--	--	--	--	[O]	Posttranslational modification, protein turnover, chaperones	--	E3 ubiquitin-protein ligase MBR2 GN=MBR2 OS=Arabidopsis thaliana (Mouse-ear cress) PE=1 SV=1	PREDICTED: uncharacterized protein LOC101243888 [Solanum lycopersicum]
Solyc02g086970	-1.98061	0.00453695	down	[C]	Energy production and conversion	Molecular Function: retinal dehydrogenase activity (GO:0001758);; Molecular Function: aldehyde dehydrogenase (NAD) activity (GO:0004029);; Biological Process: oxidation-reduction process (GO:0055114);;	K00128|0.0|vvi:100259296|hypothetical protein LOC100259296	[C]	Energy production and conversion	Aldehyde dehydrogenase family	Aldehyde dehydrogenase family 2 member B7, mitochondrial (Precursor) OS=Arabidopsis thaliana (Mouse-ear cress) PE=2 SV=2	PREDICTED: aldehyde dehydrogenase family 2 member B7, mitochondrial-like [Solanum lycopersicum]
XLOC_014621	-1.98491	0.0124427	down	[J]	Translation, ribosomal structure and biogenesis	Molecular Function: structural constituent of ribosome (GO:0003735);; Cellular Component: ribosome (GO:0005840);; Biological Process: translation (GO:0006412);; Biological Process: embryo development ending in seed dormancy (GO:0009793);; Cellular Component: chloroplast envelope (GO:0009941);; Biological Process: thylakoid membrane organization (GO:0010027);; Biological Process: vegetative to rep…	--	[J]	Translation, ribosomal structure and biogenesis	--	30S ribosomal protein S16, chloroplastic {ECO:0000255|HAMAP-Rule:MF_00385} OS=Solanum tuberosum (Potato) PE=3 SV=4	ribosomal protein S16 [Solanum tuberosum]
Solyc03g006490	-1.98719	0.0051276	down	--	--	--	--	--	--	Aluminium induced protein	Stem-specific protein TSJT1 GN=TSJT1 OS=Nicotiana tabacum (Common tobacco) PE=2 SV=1	expressed predominantly in leaves [Solanum lycopersicum]
Solyc03g007130	-1.98883	0.00615879	down	[L]	Replication, recombination and repair	Biological Process: microtubule cytoskeleton organization (GO:0000226);; Biological Process: cytokinesis (GO:0000910);; Molecular Function: microtubule binding (GO:0008017);;	--	[DZ]	--	Microtubule associated protein (MAP65/ASE1 family)	65-kDa microtubule-associated protein 3 GN=K17N15.15 OS=Arabidopsis thaliana (Mouse-ear cress) PE=1 SV=1	PREDICTED: 65-kDa microtubule-associated protein 3 [Solanum lycopersicum]
Solyc03g117590	-1.99214	0.00494732	down	[O]	Posttranslational modification, protein turnover, chaperones	Cellular Component: nucleus (GO:0005634);; Cellular Component: chloroplast stroma (GO:0009570);;	--	[O]	Posttranslational modification, protein turnover, chaperones	DnaJ domain	Chaperone protein dnaJ 8, chloroplastic (Precursor) GN=F23A5.28 OS=Arabidopsis thaliana (Mouse-ear cress) PE=2 SV=1	heat shock protein binding protein [Solanum lycopersicum]
Solyc05g008020	-1.99249	0.0432436	down	[RTKL]	--	Biological Process: MAPK cascade (GO:0000165);; Molecular Function: MAP kinase activity (GO:0004707);; Molecular Function: ATP binding (GO:0005524);; Biological Process: protein autophosphorylation (GO:0046777);;	--	[T]	Signal transduction mechanisms	Protein kinase domain;; Protein tyrosine kinase	Mitogen-activated protein kinase 9 GN=MPK9 OS=Arabidopsis thaliana (Mouse-ear cress) PE=2 SV=2	PREDICTED: mitogen-activated protein kinase 17 [Solanum lycopersicum]
XLOC_032539	-2.00068	0.0315375	down	--	--	--	--	--	--	--	--	PREDICTED: uncharacterized protein LOC104086276 [Nicotiana tomentosiformis]
Solyc12g010950	-2.00265	0.0286399	down	[R]	General function prediction only	Molecular Function: zinc ion binding (GO:0008270);; Molecular Function: allyl-alcohol dehydrogenase activity (GO:0047655);; Biological Process: oxidation-reduction process (GO:0055114);;	K07119|0.0|vvi:100256090|hypothetical protein LOC100256090	[R]	General function prediction only	Zinc-binding dehydrogenase	2-alkenal reductase (NADP(+)-dependent) GN=DBR OS=Nicotiana tabacum (Common tobacco) PE=1 SV=1	PREDICTED: 2-alkenal reductase (NADP(+)-dependent)-like [Solanum lycopersicum]
Solyc02g089730	-2.0121	0.0140457	down	--	--	Biological Process: cell wall macromolecule catabolic process (GO:0016998);; Molecular Function: glucan endo-1,3-beta-glucanase activity, C-3 substituted reducing group (GO:0052861);; Molecular Function: glucan endo-1,4-beta-glucanase activity, C-3 substituted reducing group (GO:0052862);;	--	[G]	Carbohydrate transport and metabolism	Glycosyl hydrolase family 81	--	PREDICTED: endo-1,3(4)-beta-glucanase 1-like [Solanum lycopersicum]
Solyc03g031890	-2.01382	0.0345792	down	--	--	--	--	[K]	Transcription	--	--	PREDICTED: uncharacterized protein LOC101258531 [Solanum lycopersicum]
Solyc01g007330	-2.01761	0.00346044	down	[G]	Carbohydrate transport and metabolism	Molecular Function: magnesium ion binding (GO:0000287);; Molecular Function: monooxygenase activity (GO:0004497);; Cellular Component: chloroplast (GO:0009507);; Biological Process: photorespiration (GO:0009853);; Molecular Function: ribulose-bisphosphate carboxylase activity (GO:0016984);; Biological Process: reductive pentose-phosphate cycle (GO:0019253);; Biological Process: oxidation-reductio…	K01601|0.0|pop:Poptr_cp030|rbcL	--	--	Ribulose bisphosphate carboxylase large chain, catalytic domain;; Ribulose bisphosphate carboxylase large chain, N-terminal domain	Ribulose bisphosphate carboxylase large chain (Precursor) GN=rbcL OS=Solanum lycopersicum (Tomato) PE=1 SV=4	ribulose-1,5-bisphosphate carboxylase/oxygenase large subunit (chloroplast) [Solanum lycopersicum]
XLOC_030705	-2.02277	0.00338358	down	--	--	Molecular Function: endonuclease activity (GO:0004519);; Biological Process: nucleic acid phosphodiester bond hydrolysis (GO:0090305);;	--	--	--	--	--	hypothetical protein MTR_5g051130 [Medicago truncatula]
XLOC_009055	-2.02833	0.00336057	down	--	--	--	--	--	--	--	--	hypothetical protein MELLADRAFT_90079 [Melampsora larici-populina 98AG31]
Solyc08g078640	-2.04232	0.00522795	down	--	--	Cellular Component: extracellular region (GO:0005576);; Cellular Component: cell wall (GO:0005618);; Biological Process: histone phosphorylation (GO:0016572);; Molecular Function: lyase activity (GO:0016829);; Molecular Function: pectinesterase activity (GO:0030599);; Biological Process: cell wall modification (GO:0042545);; Molecular Function: aspartyl esterase activity (GO:0045330);; Biological…	--	--	--	Pectinesterase	Probable pectinesterase 68 (Precursor) GN=MNJ7.9 OS=Arabidopsis thaliana (Mouse-ear cress) PE=2 SV=1	PREDICTED: probable pectinesterase 68 [Solanum lycopersicum]
XLOC_035019	-2.06242	0.0332869	down	--	--	--	--	[O]	Posttranslational modification, protein turnover, chaperones	Ring finger domain;; Zinc finger, C3HC4 type (RING finger)	RING-H2 finger protein ATL1 GN=ATL1 OS=Arabidopsis thaliana (Mouse-ear cress) PE=2 SV=1	PREDICTED: RING-H2 finger protein ATL57-like [Solanum lycopersicum]
Solyc08g075570	-2.07013	0.0140457	down	[ER]	--	Cellular Component: plasma membrane (GO:0005886);; Molecular Function: urea transmembrane transporter activity (GO:0015204);; Molecular Function: symporter activity (GO:0015293);; Cellular Component: integral component of membrane (GO:0016021);; Biological Process: urea transmembrane transport (GO:0071918);;	--	[E]	Amino acid transport and metabolism	Sodium:solute symporter family	Urea-proton symporter DUR3 GN=DUR3 OS=Arabidopsis thaliana (Mouse-ear cress) PE=1 SV=1	PREDICTED: urea-proton symporter DUR3 [Solanum lycopersicum]
Solyc07g008430	-2.07296	0.0202334	down	--	--	--	--	--	--	--	--	PREDICTED: uncharacterized protein LOC104098653 [Nicotiana tomentosiformis]
Solyc08g044370	-2.07296	0.0202334	down	--	--	--	--	--	--	Domain of unknown function (DUF1985)	--	PREDICTED: putative uncharacterized protein DDB_G0287457 [Solanum lycopersicum]
Solyc03g114530	-2.07362	0.0237984	down	[G]	Carbohydrate transport and metabolism	Biological Process: biosynthetic process (GO:0009058);; Molecular Function: strictosidine synthase activity (GO:0016844);;	--	[R]	General function prediction only	Strictosidine synthase;; SMP-30/Gluconolaconase/LRE-like region	Protein STRICTOSIDINE SYNTHASE-LIKE 11 {ECO:0000303|PubMed:10777701} (Precursor) OS=Arabidopsis thaliana (Mouse-ear cress) PE=2 SV=2	PREDICTED: strictosidine synthase 3-like [Solanum lycopersicum]
XLOC_000900	-2.07405	0.00291498	down	--	--	--	--	--	--	--	--	putative senescence-associated protein [Pisum sativum]
XLOC_026763	-2.07674	0.00249285	down	--	--	Molecular Function: endonuclease activity (GO:0004519);; Biological Process: GPI anchor biosynthetic process (GO:0006506);; Molecular Function: transferase activity, transferring hexosyl groups (GO:0016758);; Biological Process: nucleic acid phosphodiester bond hydrolysis (GO:0090305);;	--	--	--	--	--	hypothetical protein RirG_049370 [Rhizophagus irregularis DAOM 197198w]
XLOC_025535	-2.0876	0.0023366	down	--	--	Molecular Function: endonuclease activity (GO:0004519);; Biological Process: GPI anchor biosynthetic process (GO:0006506);; Molecular Function: transferase activity, transferring hexosyl groups (GO:0016758);; Biological Process: nucleic acid phosphodiester bond hydrolysis (GO:0090305);;	--	--	--	--	--	hypothetical protein RirG_049370 [Rhizophagus irregularis DAOM 197198w]
Solyc02g078280	-2.1006	0.0202115	down	--	--	--	--	[S]	Function unknown	--	Protein TIC 214 {ECO:0000250|UniProtKB:P56785} (Fragment) OS=Oenothera berteroana (Bertero&apos;s evening primrose) PE=3 SV=1	PREDICTED: DNA ligase 1-like [Solanum lycopersicum]
Solyc03g120950	-2.10189	0.0257253	down	--	--	--	--	--	--	--	--	PREDICTED: uncharacterized protein LOC101256663 [Solanum lycopersicum]
XLOC_000124	-2.11562	0.00196979	down	--	--	Molecular Function: magnesium ion binding (GO:0000287);; Cellular Component: mitochondrion (GO:0005739);; Cellular Component: ribosome (GO:0005840);; Biological Process: carbon fixation (GO:0015977);; Molecular Function: ribulose-bisphosphate carboxylase activity (GO:0016984);;	--	--	--	--	--	hypothetical protein NitaMp073 [Nicotiana tabacum]
Solyc09g090530	-2.1163	0.00706861	down	--	--	--	--	--	--	--	--	PREDICTED: histone H2A.Z-specific chaperone CHZ1 [Solanum lycopersicum]
Solyc02g093760	-2.11754	0.00728183	down	--	--	Molecular Function: zinc ion binding (GO:0008270);;	--	[O]	Posttranslational modification, protein turnover, chaperones	Zinc finger, C3HC4 type (RING finger);; Ring finger domain	Putative E3 ubiquitin-protein ligase RING1a GN=K9L2.3 OS=Arabidopsis thaliana (Mouse-ear cress) PE=1 SV=2	PREDICTED: putative E3 ubiquitin-protein ligase RING1a [Solanum lycopersicum]
Solyc03g031780	-2.12614	0.0216445	down	--	--	--	--	--	--	--	--	PREDICTED: uncharacterized protein LOC101256161 [Solanum lycopersicum]
Solyc06g008050	-2.13263	0.0104053	down	[P]	Inorganic ion transport and metabolism	Molecular Function: N,N-dimethylaniline monooxygenase activity (GO:0004499);; Molecular Function: flavin adenine dinucleotide binding (GO:0050660);; Molecular Function: NADP binding (GO:0050661);; Biological Process: oxidation-reduction process (GO:0055114);;	--	[Q]	Secondary metabolites biosynthesis, transport and catabolism	Flavin-binding monooxygenase-like;; Pyridine nucleotide-disulphide oxidoreductase;; L-lysine 6-monooxygenase (NADPH-requiring);; Pyridine nucleotide-disulphide oxidoreductase;; Pyridine nucleotide-disulphide oxidoreductase;; FAD-NAD(P)-binding;; Thi4 family;; FAD binding domain;; NAD(P)-binding Rossmann-like domain	Probable indole-3-pyruvate monooxygenase YUCCA8 GN=F16A16.170 OS=Arabidopsis thaliana (Mouse-ear cress) PE=2 SV=1	PREDICTED: probable indole-3-pyruvate monooxygenase YUCCA8 [Solanum lycopersicum]
Solyc06g043150	-2.13265	0.00283296	down	[R]	General function prediction only	Biological Process: cytokinesis by cell plate formation (GO:0000911);; Biological Process: DNA methylation (GO:0006306);; Biological Process: chromatin silencing (GO:0006342);; Biological Process: mitotic nuclear division (GO:0007067);; Biological Process: gamete generation (GO:0007276);; Biological Process: protein ubiquitination (GO:0016567);; Biological Process: gene silencing by RNA (GO:00310…	--	[DO]	--	WD domain, G-beta repeat;; Eukaryotic translation initiation factor eIF2A	Protein FIZZY-RELATED 3 GN=MAC12.21 OS=Arabidopsis thaliana (Mouse-ear cress) PE=1 SV=1	PREDICTED: protein FIZZY-RELATED 3 [Solanum lycopersicum]
Solyc09g010880	-2.14043	0.0015957	down	[R]	General function prediction only	Molecular Function: serine-type endopeptidase activity (GO:0004252);; Cellular Component: plasma membrane (GO:0005886);; Biological Process: proteolysis (GO:0006508);; Cellular Component: plasmodesma (GO:0009506);; Cellular Component: integral component of membrane (GO:0016021);;	--	[T]	Signal transduction mechanisms	Rhomboid family	Uncharacterized protein At3g58460 GN=At3g58460 OS=Arabidopsis thaliana (Mouse-ear cress) PE=1 SV=2	PREDICTED: inactive rhomboid protein 1-like [Solanum lycopersicum]
Solyc08g061160	-2.14178	0.00158502	down	--	--	Molecular Function: nucleotide binding (GO:0000166);; Molecular Function: nucleic acid binding (GO:0003676);; Cellular Component: mitochondrion (GO:0005739);; Cellular Component: chloroplast (GO:0009507);;	--	--	--	--	--	hypothetical protein (mitochondrion) [Capsicum annuum]
Solyc03g020030	-2.14618	0.00609832	down	--	--	Molecular Function: serine-type endopeptidase inhibitor activity (GO:0004867);; Biological Process: negative regulation of endopeptidase activity (GO:0010951);;	--	--	--	Potato type II proteinase inhibitor family	Proteinase inhibitor type-2 (Precursor) OS=Nicotiana tabacum (Common tobacco) PE=2 SV=1	PREDICTED: proteinase inhibitor type-2 CEVI57-like [Solanum tuberosum]
Solyc01g111880	-2.1494	0.00607086	down	[RTKL]	--	Molecular Function: protein serine/threonine kinase activity (GO:0004674);; Molecular Function: protein serine/threonine/tyrosine kinase activity (GO:0004712);; Molecular Function: ATP binding (GO:0005524);; Cellular Component: cytosol (GO:0005829);; Biological Process: protein phosphorylation (GO:0006468);; Biological Process: actin filament organization (GO:0007015);; Biological Process: chloro…	--	[T]	Signal transduction mechanisms	Protein tyrosine kinase;; Protein kinase domain;; ACT domain	Serine/threonine-protein kinase HT1 GN=HT1 OS=Arabidopsis thaliana (Mouse-ear cress) PE=1 SV=1	PREDICTED: serine/threonine-protein kinase HT1 isoform X2 [Solanum lycopersicum]
Solyc01g091010	-2.15305	0.0139723	down	--	--	--	--	--	--	YABBY protein;; HMG-box domain	Axial regulator YABBY 1 GN=F4L23.30 OS=Arabidopsis thaliana (Mouse-ear cress) PE=1 SV=1	PREDICTED: axial regulator YABBY 1 [Solanum lycopersicum]
Solyc05g055680	-2.18707	0.00196979	down	--	--	--	--	--	--	--	--	PREDICTED: uncharacterized protein LOC104236609 [Nicotiana sylvestris]
Solyc04g064620	-2.18976	0.00313661	down	--	--	Biological Process: carbohydrate transport (GO:0008643);;	--	[R]	General function prediction only	Sugar efflux transporter for intercellular exchange	Bidirectional sugar transporter SWEET1 GN=SWEET1 OS=Arabidopsis thaliana (Mouse-ear cress) PE=1 SV=1	PREDICTED: bidirectional sugar transporter SWEET1-like [Solanum lycopersicum]
Solyc01g058490	-2.19569	0.00106311	down	--	--	--	--	--	--	--	--	PREDICTED: uncharacterized protein LOC105649122 [Jatropha curcas]
Solyc01g065700	-2.19607	0.0162465	down	[T]	Signal transduction mechanisms	Molecular Function: phosphoprotein phosphatase activity (GO:0004721);; Cellular Component: nucleus (GO:0005634);; Cellular Component: cytoplasm (GO:0005737);; Biological Process: dephosphorylation (GO:0016311);; Molecular Function: metal ion binding (GO:0046872);;	--	[T]	Signal transduction mechanisms	Protein phosphatase 2C	Probable protein phosphatase 2C 73 OS=Arabidopsis thaliana (Mouse-ear cress) PE=2 SV=1	PREDICTED: probable protein phosphatase 2C 34 [Solanum lycopersicum]
XLOC_008496	-2.19807	0.00256244	down	--	--	Cellular Component: plasma membrane (GO:0005886);;	--	[OR]	--	--	--	PREDICTED: uncharacterized protein LOC104645910 [Solanum lycopersicum]
XLOC_000075	-2.20035	0.00100511	down	--	--	--	--	--	--	--	--	hypothetical protein [Phaseolus vulgaris]
Solyc07g026660	-2.20617	0.000963332	down	--	--	--	--	--	--	--	--	putative senescence-associated protein [Pisum sativum]
Solyc10g008120	-2.20875	0.001459	down	[QR]	--	Molecular Function: O-methyltransferase activity (GO:0008171);; Biological Process: methylation (GO:0032259);; Molecular Function: protein dimerization activity (GO:0046983);;	--	[R]	General function prediction only	O-methyltransferase;; Dimerisation domain	Trans-resveratrol di-O-methyltransferase GN=ROMT OS=Vitis vinifera (Grape) PE=1 SV=2	PREDICTED: trans-resveratrol di-O-methyltransferase-like [Solanum lycopersicum]
XLOC_024954	-2.21464	0.000937584	down	--	--	--	--	--	--	--	--	hypothetical protein L484_002552 [Morus notabilis]
XLOC_034599	-2.21894	0.000895382	down	--	--	--	--	--	--	--	--	unknown [Glycine max]
Solyc10g017930	-2.23884	0.0397231	down	--	--	Cellular Component: chloroplast (GO:0009507);; Cellular Component: cytochrome b6f complex (GO:0009512);; Biological Process: cytochrome complex assembly (GO:0017004);; Molecular Function: electron transporter, transferring electrons within cytochrome b6/f complex of photosystem II activity (GO:0045158);;	K03689|4e-13|sbi:SobiCp011|petN	--	--	--	Cytochrome b6-f complex subunit 8 {ECO:0000255|HAMAP-Rule:MF_00395} OS=Illicium oligandrum (Star anise) PE=3 SV=1	hypothetical protein ARALYDRAFT_893970 [Arabidopsis lyrata subsp. lyrata]
Solyc00g068970	-2.23917	0.000759954	down	--	--	Biological Process: oxidation-reduction process (GO:0055114);; Molecular Function: aromatase activity (GO:0070330);;	--	--	--	--	--	PREDICTED: uncharacterized protein LOC104434852 [Eucalyptus grandis]
XLOC_033371	-2.2415	0.000759954	down	--	--	--	--	--	--	--	--	unknown [Glycine max]
Solyc01g008420	-2.25253	0.00310517	down	[V]	Defense mechanisms	Cellular Component: plasma membrane (GO:0005886);; Biological Process: ion transport (GO:0006811);; Biological Process: drug transmembrane transport (GO:0006855);; Molecular Function: drug transmembrane transporter activity (GO:0015238);; Molecular Function: antiporter activity (GO:0015297);; Cellular Component: integral component of membrane (GO:0016021);; Biological Process: glucosinolate biosy…	--	[R]	General function prediction only	MatE;; Polysaccharide biosynthesis C-terminal domain	MATE efflux family protein 1 GN=F11M15.20 OS=Arabidopsis thaliana (Mouse-ear cress) PE=2 SV=2	PREDICTED: MATE efflux family protein 1-like [Solanum lycopersicum]
Solyc00g011160	-2.25635	0.000709125	down	--	--	--	--	--	--	--	--	cytochrome P450 like_TBP [Citrullus lanatus]
Solyc07g066540	-2.25662	0.0227543	down	--	--	Cellular Component: plasmodesma (GO:0009506);;	--	--	--	--	--	PREDICTED: uncharacterized protein LOC101256607 [Solanum lycopersicum]
Solyc11g039860	-2.25955	0.000800624	down	--	--	--	--	--	--	--	--	Cytochrome b reductase 1 [Gossypium arboreum]
Solyc06g066160	-2.26139	0.0051276	down	[MG]	--	Molecular Function: pinoresinol reductase activity (GO:0010283);; Molecular Function: lariciresinol reductase activity (GO:0010284);; Molecular Function: 2'-hydroxyisoflavone reductase activity (GO:0047526);; Biological Process: oxidation-reduction process (GO:0055114);; Biological Process: (+)-pinoresinol catabolic process (GO:1902125);; Biological Process: (-)-lariciresinol biosynthetic process…	--	--	--	NmrA-like family;; NADH(P)-binding;; NAD dependent epimerase/dehydratase family	Bifunctional pinoresinol-lariciresinol reductase GN=PLR1 OS=Linum album (Flax) PE=1 SV=1	PREDICTED: bifunctional pinoresinol-lariciresinol reductase-like [Solanum lycopersicum]
XLOC_014596	-2.26453	0.000655111	down	--	--	--	--	--	--	--	--	BnaA04g06350D [Brassica napus]
XLOC_000726	-2.26819	0.000639836	down	--	--	--	--	--	--	--	--	putative senescence-associated protein [Pisum sativum]
Solyc03g098300	-2.2861	0.0267824	down	[E]	Amino acid transport and metabolism	Molecular Function: ornithine decarboxylase activity (GO:0004586);; Biological Process: polyamine biosynthetic process (GO:0006596);;	K01581|1e-152|vvi:100249162|hypothetical protein LOC100249162	[E]	Amino acid transport and metabolism	Pyridoxal-dependent decarboxylase, pyridoxal binding domain;; Pyridoxal-dependent decarboxylase, C-terminal sheet domain	Ornithine decarboxylase GN=ODC OS=Solanum lycopersicum (Tomato) PE=2 SV=2	PREDICTED: ornithine decarboxylase-like [Solanum lycopersicum]
Solyc02g087520	-2.28862	0.0077438	down	--	--	Biological Process: glucuronoxylan metabolic process (GO:0010413);; Biological Process: xylan biosynthetic process (GO:0045492);;	--	--	--	Thaumatin family	Osmotin-like protein (Precursor) OS=Solanum lycopersicum (Tomato) PE=1 SV=1	PREDICTED: thaumatin-like protein [Solanum lycopersicum]
Solyc09g015340	-2.29786	0.00887479	down	--	--	Molecular Function: magnesium ion binding (GO:0000287);; Cellular Component: mitochondrion (GO:0005739);; Molecular Function: electron carrier activity (GO:0009055);; Cellular Component: photosystem I (GO:0009522);; Cellular Component: chloroplast thylakoid membrane (GO:0009535);; Biological Process: photosynthesis (GO:0015979);; Cellular Component: integral component of membrane (GO:0016021);; M…	K02689|4e-76|vvi:4025091|psaA	--	--	Photosystem I psaA/psaB protein	Photosystem I P700 chlorophyll a apoprotein A1 {ECO:0000255|HAMAP-Rule:MF_00458} OS=Nicotiana tabacum (Common tobacco) PE=3 SV=2	hypothetical protein (mitochondrion) [Capsicum annuum]
Solyc01g007700	-2.30961	0.000469969	down	--	--	Cellular Component: chloroplast (GO:0009507);;	--	--	--	--	--	hypothetical protein M569_00222, partial [Genlisea aurea]
XLOC_000537	-2.31626	0.000460803	down	--	--	Molecular Function: monooxygenase activity (GO:0004497);; Biological Process: oxidation-reduction process (GO:0055114);;	--	[R]	General function prediction only	--	--	cytochrome P450 like_TBP [Citrullus lanatus]
Solyc01g010910	-2.31915	0.00556411	down	[KAD]	--	Molecular Function: DNA binding (GO:0003677);; Molecular Function: chromatin binding (GO:0003682);;	K09422|1e-103|pop:POPTR_567011|MYB038	[K]	Transcription	Myb-like DNA-binding domain;; Myb-like DNA-binding domain	Transcription factor MYB39 GN=dl4925c OS=Arabidopsis thaliana (Mouse-ear cress) PE=2 SV=1	PREDICTED: myb-related protein 315-like [Solanum lycopersicum]
Solyc00g014840	-2.32012	0.0466669	down	--	--	--	--	--	--	--	--	unnamed protein product [Coffea canephora]
Solyc07g052770	-2.32547	0.00336057	down	[S]	Function unknown	Molecular Function: ADP binding (GO:0043531);;	--	--	--	NB-ARC domain;; TIR domain;; Leucine Rich Repeat;; Leucine rich repeat;; Leucine Rich repeats (2 copies);; TIR domain;; Leucine rich repeat	TMV resistance protein N GN=N OS=Nicotiana glutinosa (Tobacco) PE=1 SV=1	PREDICTED: TMV resistance protein N-like, partial [Solanum tuberosum]
XLOC_030696	-2.32547	0.000467183	down	--	--	--	--	--	--	--	--	putative senescence-associated protein [Pisum sativum]
XLOC_000917	-2.32905	0.000429839	down	--	--	--	--	--	--	--	--	hypothetical protein [Phaseolus vulgaris]
Solyc00g006470	-2.33183	0.000410343	down	--	--	--	--	--	--	--	--	PREDICTED: uncharacterized protein LOC102601005 [Solanum tuberosum]
Solyc08g013760	-2.33261	0.00088871	down	--	--	--	--	--	--	F-box domain	Putative F-box protein At1g49610 GN=At1g49610 OS=Arabidopsis thaliana (Mouse-ear cress) PE=4 SV=2	PREDICTED: putative F-box protein At1g49610 [Solanum lycopersicum]
XLOC_030842	-2.33339	0.000410343	down	--	--	--	--	--	--	--	--	hypothetical protein MTR_5g051030 [Medicago truncatula]
Solyc02g067970	-2.34825	0.00486604	down	--	--	Molecular Function: zinc ion binding (GO:0008270);;	--	[O]	Posttranslational modification, protein turnover, chaperones	Zinc finger, C3HC4 type (RING finger);; Zinc finger, C3HC4 type (RING finger)	Putative E3 ubiquitin-protein ligase RING1a GN=K9L2.3 OS=Arabidopsis thaliana (Mouse-ear cress) PE=1 SV=2	PREDICTED: E3 ubiquitin-protein ligase RNF168-like isoform X1 [Solanum lycopersicum]
XLOC_022991	-2.35282	0.000353793	down	--	--	Molecular Function: ATP binding (GO:0005524);; Cellular Component: chloroplast (GO:0009507);; Cellular Component: photosystem I (GO:0009522);; Biological Process: photosynthesis (GO:0015979);; Cellular Component: integral component of membrane (GO:0016021);; Molecular Function: hydrolase activity (GO:0016787);;	--	--	--	--	Uncharacterized protein ORF91 OS=Phalaenopsis aphrodite subsp. formosana (Moth orchid) PE=4 SV=1	Cell wall-associated hydrolase, partial [Medicago truncatula]
Solyc06g024230	-2.35592	0.000353793	down	--	--	--	--	--	--	--	--	putative senescence-associated protein [Cupressus sempervirens]
Solyc11g021170	-2.36085	0.000348395	down	--	--	Molecular Function: magnesium ion binding (GO:0000287);; Biological Process: metabolic process (GO:0008152);; Cellular Component: chloroplast (GO:0009507);; Molecular Function: hydrolase activity (GO:0016787);;	--	--	--	--	Uncharacterized protein ORF91 OS=Phalaenopsis aphrodite subsp. formosana (Moth orchid) PE=4 SV=1	hypothetical protein PhapfoPp090 [Phalaenopsis aphrodite subsp. formosana]
XLOC_031869	-2.38551	0.000285869	down	--	--	--	--	--	--	--	--	BnaC08g47040D [Brassica napus]
Solyc01g007690	-2.38667	0.000285869	down	--	--	--	--	--	--	--	--	unnamed protein product [Vitis vinifera]
XLOC_000905	-2.3919	0.00713865	down	--	--	--	--	--	--	--	--	putative senescence-associated protein [Pisum sativum]
Solyc01g058500	-2.3932	0.0002827	down	--	--	Biological Process: oxidation-reduction process (GO:0055114);; Molecular Function: aromatase activity (GO:0070330);;	--	--	--	--	--	cytochrome P450 like_TBP [Citrullus lanatus]
XLOC_017320	-2.40754	0.000254641	down	--	--	--	--	--	--	--	--	hypothetical protein AALP_AAs69095U000100, partial [Arabis alpina]
Solyc01g097630	-2.41167	0.0397231	down	--	--	--	--	--	--	--	F-box protein At5g49610 GN=At5g49610 OS=Arabidopsis thaliana (Mouse-ear cress) PE=1 SV=1	PREDICTED: F-box protein At5g49610-like [Solanum lycopersicum]
XLOC_032524	-2.41379	0.000330117	down	--	--	Cellular Component: mitochondrion (GO:0005739);; Cellular Component: chloroplast (GO:0009507);;	--	--	--	--	--	BnaUnng00820D [Brassica napus]
XLOC_024975	-2.41693	0.000236174	down	--	--	--	--	--	--	--	--	hypothetical protein CARUB_v10007708mg [Capsella rubella]
Solyc06g054660	-2.42189	0.00453175	down	--	--	--	--	--	--	--	--	PREDICTED: uncharacterized protein LOC104119782 [Nicotiana tomentosiformis]
XLOC_018856	-2.42618	0.000353793	down	--	--	Biological Process: metabolic process (GO:0008152);; Cellular Component: chloroplast (GO:0009507);; Molecular Function: hydrolase activity (GO:0016787);;	--	--	--	--	--	ORF64c [Arabidopsis lyrata subsp. lyrata]
Solyc00g008580	-2.43508	0.000231673	down	--	--	Biological Process: oxidation-reduction process (GO:0055114);; Molecular Function: aromatase activity (GO:0070330);;	--	--	--	--	--	predicted protein, partial [Micromonas pusilla CCMP1545]
Solyc03g095380	-2.43996	0.0145218	down	[K]	Transcription	Cellular Component: plastid (GO:0009536);; Molecular Function: nucleotidyltransferase activity (GO:0016779);;	K03046|0.0|vvi:4025097|rpoC2	--	--	RNA polymerase Rpb1, domain 5	DNA-directed RNA polymerase subunit beta&apos;&apos; {ECO:0000255|HAMAP-Rule:MF_01324} OS=Solanum lycopersicum (Tomato) PE=3 SV=1	RNA polymerase beta subunit, partial (chloroplast) [Paracryphia alticola]
Solyc12g017750	-2.44755	0.0114849	down	[K]	Transcription	Molecular Function: DNA binding (GO:0003677);; Molecular Function: DNA-directed RNA polymerase activity (GO:0003899);; Biological Process: transcription, DNA-templated (GO:0006351);; Cellular Component: chloroplast (GO:0009507);; Molecular Function: ribonucleoside binding (GO:0032549);;	K03043|3e-56|pop:Poptr_cp012|rpoB	[K]	Transcription	RNA polymerase Rpb2, domain 6	DNA-directed RNA polymerase subunit beta {ECO:0000255|HAMAP-Rule:MF_01321} OS=Solanum lycopersicum (Tomato) PE=3 SV=1	RNA polymerase beta subunit (chloroplast) [Solanum galapagense]
Solyc09g050110	-2.45105	0.000193726	down	--	--	--	--	--	--	--	--	hypothetical protein MTR_0002s0270 [Medicago truncatula]
XLOC_024950	-2.45317	0.00249285	down	--	--	--	--	--	--	--	--	hypothetical protein MTR_3g035650 [Medicago truncatula]
Solyc05g055290	-2.46058	0.0269916	down	[R]	General function prediction only	--	--	--	--	Alpha/beta hydrolase family;; alpha/beta hydrolase fold;; Alpha/beta hydrolase family	--	PREDICTED: uncharacterized protein LOC101244873 [Solanum lycopersicum]
XLOC_030691	-2.46345	0.000171151	down	--	--	--	--	--	--	--	--	hypothetical protein SORBIDRAFT_05g016477 [Sorghum bicolor]
Solyc10g008930	-2.469	0.0212107	down	--	--	Biological Process: MAPK cascade (GO:0000165);; Molecular Function: protein binding (GO:0005515);; Cellular Component: nucleus (GO:0005634);; Cellular Component: cytoplasm (GO:0005737);; Biological Process: regulation of transcription, DNA-templated (GO:0006355);; Biological Process: protein targeting to membrane (GO:0006612);; Molecular Function: electron carrier activity (GO:0009055);; Biologic…	--	[O]	Posttranslational modification, protein turnover, chaperones	Glutaredoxin	Glutaredoxin-C9 GN=F3M18.8 OS=Arabidopsis thaliana (Mouse-ear cress) PE=1 SV=1	PREDICTED: glutaredoxin-C9-like isoform X2 [Solanum lycopersicum]
Solyc08g069040	-2.48028	0.00115369	down	--	--	Molecular Function: peroxidase activity (GO:0004601);; Cellular Component: extracellular region (GO:0005576);; Biological Process: response to oxidative stress (GO:0006979);; Molecular Function: heme binding (GO:0020037);; Molecular Function: metal ion binding (GO:0046872);; Biological Process: oxidation-reduction process (GO:0055114);;	K00430|1e-146|pop:POPTR_737716|hypothetical protein	--	--	Peroxidase	Peroxidase 51 (Precursor) OS=Arabidopsis thaliana (Mouse-ear cress) PE=2 SV=1	PREDICTED: peroxidase 45-like [Solanum lycopersicum]
Solyc06g071150	-2.5062	0.0120199	down	[G]	Carbohydrate transport and metabolism	Biological Process: carbohydrate metabolic process (GO:0005975);; Molecular Function: oxidoreductase activity, acting on the CH-OH group of donors, quinone or similar compound as acceptor (GO:0016901);; Molecular Function: quinone binding (GO:0048038);; Biological Process: oxidation-reduction process (GO:0055114);;	--	--	--	Glucose / Sorbosone dehydrogenase	HIPL1 protein (Precursor) GN=HIPL1 OS=Arabidopsis thaliana (Mouse-ear cress) PE=1 SV=2	PREDICTED: HIPL1 protein-like [Solanum lycopersicum]
Solyc02g070180	-2.51157	0.00825066	down	[C]	Energy production and conversion	Molecular Function: UDP-N-acetylmuramate dehydrogenase activity (GO:0008762);; Molecular Function: flavin adenine dinucleotide binding (GO:0050660);; Biological Process: oxidation-reduction process (GO:0055114);;	--	--	--	FAD binding domain;; Berberine and berberine like	Cannabidiolic acid synthase (Precursor) GN=CBDAS OS=Cannabis sativa (Hemp) PE=1 SV=1	PREDICTED: cannabidiolic acid synthase [Solanum lycopersicum]
Solyc02g087420	-2.52776	0.0146239	down	--	--	--	--	--	--	--	--	PREDICTED: autophagy-related protein 11 [Solanum lycopersicum]
Solyc08g014000	-2.5304	0.0110505	down	--	--	Cellular Component: cytoplasm (GO:0005737);; Molecular Function: linoleate 13S-lipoxygenase activity (GO:0016165);; Biological Process: oxylipin biosynthetic process (GO:0031408);; Molecular Function: metal ion binding (GO:0046872);; Biological Process: oxidation-reduction process (GO:0055114);;	--	--	--	Lipoxygenase;; PLAT/LH2 domain	Linoleate 9S-lipoxygenase A GN=LOX1.1 OS=Solanum lycopersicum (Tomato) PE=2 SV=1	linoleate 9S-lipoxygenase A [Solanum lycopersicum]
Solyc00g009760	-2.53771	0.000171151	down	--	--	--	--	--	--	--	--	predicted protein, partial [Micromonas pusilla CCMP1545]
XLOC_032525	-2.53843	0.000262941	down	--	--	Molecular Function: nucleotide binding (GO:0000166);; Molecular Function: nucleic acid binding (GO:0003676);; Cellular Component: mitochondrion (GO:0005739);; Cellular Component: chloroplast (GO:0009507);;	--	--	--	--	--	hypothetical protein (mitochondrion) [Capsicum annuum]
Solyc06g072510	-2.55933	0.0212107	down	--	--	Cellular Component: cell wall (GO:0005618);; Cellular Component: mitochondrial inner membrane (GO:0005743);; Cellular Component: vacuolar membrane (GO:0005774);; Biological Process: glucose catabolic process (GO:0006007);; Biological Process: pentose-phosphate shunt (GO:0006098);; Biological Process: transport (GO:0006810);; Cellular Component: chloroplast (GO:0009507);; Biological Process: respo…	--	[C]	Energy production and conversion	Mitochondrial carrier protein	Mitochondrial phosphate carrier protein 3, mitochondrial (Precursor) GN=MUA22_4 OS=Arabidopsis thaliana (Mouse-ear cress) PE=2 SV=1	PREDICTED: mitochondrial phosphate carrier protein 3, mitochondrial-like [Solanum lycopersicum]
Solyc10g083170	-2.56309	0.000645862	down	[IQR]	--	Molecular Function: cyclopentanol dehydrogenase activity (GO:0055041);; Biological Process: oxidation-reduction process (GO:0055114);;	--	[R]	General function prediction only	short chain dehydrogenase;; Enoyl-(Acyl carrier protein) reductase;; KR domain	Secoisolariciresinol dehydrogenase (Fragment) OS=Podophyllum peltatum (Mayapple) PE=1 SV=1	PREDICTED: secoisolariciresinol dehydrogenase-like [Solanum lycopersicum]
Solyc11g027770	-2.59426	5.53e-05	down	--	--	--	--	--	--	--	--	predicted protein, partial [Micromonas pusilla CCMP1545]
Solyc07g043070	-2.62077	0.000829318	down	--	--	--	--	--	--	--	--	PREDICTED: uncharacterized protein LOC101259763 [Solanum lycopersicum]
Solyc11g027760	-2.63885	7.94e-05	down	--	--	Biological Process: oxidation-reduction process (GO:0055114);; Molecular Function: aromatase activity (GO:0070330);;	--	[R]	General function prediction only	--	--	PREDICTED: uncharacterized protein LOC105179916 [Sesamum indicum]
Solyc08g014330	-2.65426	0.0292147	down	[Q]	Secondary metabolites biosynthesis, transport and catabolism	Molecular Function: copper ion binding (GO:0005507);; Cellular Component: peroxisome (GO:0005777);; Molecular Function: primary amine oxidase activity (GO:0008131);; Biological Process: amine metabolic process (GO:0009308);; Molecular Function: quinone binding (GO:0048038);; Biological Process: oxidation-reduction process (GO:0055114);;	K00276|0.0|vvi:100267280|hypothetical protein LOC100267280	[Q]	Secondary metabolites biosynthesis, transport and catabolism	Copper amine oxidase, enzyme domain;; Copper amine oxidase, N3 domain;; Copper amine oxidase, N2 domain	Primary amine oxidase (Precursor) GN=At1g62810 OS=Arabidopsis thaliana (Mouse-ear cress) PE=2 SV=1	PREDICTED: copper amine oxidase 1-like [Solanum lycopersicum]
Solyc04g014770	-2.67663	0.01634	down	--	--	--	--	--	--	--	--	hypothetical protein PHAVU_002G075600g [Phaseolus vulgaris]
Solyc05g025570	-2.69133	3.73e-05	down	--	--	--	--	--	--	--	--	PREDICTED: zinc finger MYM-type protein 1-like [Malus domestica]
Solyc08g067440	-2.69327	0.0120094	down	[R]	General function prediction only	Molecular Function: N-acetyltransferase activity (GO:0008080);; Biological Process: metabolic process (GO:0008152);;	--	[R]	General function prediction only	Acetyltransferase (GNAT) family;; Acetyltransferase (GNAT) domain;; Acetyltransferase (GNAT) domain;; Acetyltransferase (GNAT) domain;; FR47-like protein	Histone acetyltransferase MCC1 GN=MCC1 OS=Arabidopsis thaliana (Mouse-ear cress) PE=2 SV=1	PREDICTED: N-alpha-acetyltransferase 50 [Solanum lycopersicum]
Solyc01g014280	-2.71305	0.0142208	down	--	--	--	--	--	--	--	Vegetative cell wall protein gp1 (Precursor) GN=GP1 OS=Chlamydomonas reinhardtii (Chlamydomonas smithii) PE=1 SV=1	PREDICTED: leucine-rich repeat extensin-like protein 3 [Solanum lycopersicum]
XLOC_014639	-2.7157	0.000304611	down	--	--	--	--	--	--	--	--	conserved hypothetical protein [Ricinus communis]
Solyc09g091550	-2.72464	0.00249119	down	--	--	Molecular Function: methyltransferase activity (GO:0008168);; Biological Process: methylation (GO:0032259);;	--	--	--	SAM dependent carboxyl methyltransferase	Salicylate carboxymethyltransferase GN=SAMT OS=Clarkia breweri (Fairy fans) PE=1 SV=1	S-adenosyl-L-methionine: salicylic acid carboxyl methyltransferase [Solanum lycopersicum]
XLOC_000518	-2.7623	1.43e-05	down	--	--	--	--	--	--	--	--	hypothetical protein [Phaseolus vulgaris]
Solyc06g024350	-2.77424	0.00051574	down	--	--	--	--	--	--	--	--	PREDICTED: uncharacterized protein LOC105649122 [Jatropha curcas]
XLOC_030699	-2.80603	1.09e-05	down	--	--	--	--	--	--	--	--	hypothetical protein SORBIDRAFT_05g016474 [Sorghum bicolor]
Solyc02g031950	-2.81583	0.00556411	down	--	--	--	--	--	--	--	Pathogen-related protein OS=Hordeum vulgare (Barley) PE=2 SV=2	PREDICTED: pathogen-related protein [Solanum lycopersicum]
XLOC_032508	-2.81973	0.000285869	down	--	--	Cellular Component: mitochondrion (GO:0005739);; Cellular Component: chloroplast (GO:0009507);;	--	--	--	--	--	Cell wall-associated hydrolase, partial [Medicago truncatula]
XLOC_000086	-2.82533	3.29e-05	down	--	--	--	--	--	--	--	--	hypothetical protein MTR_5g051180 [Medicago truncatula]
XLOC_027533	-2.82862	1.26e-05	down	--	--	--	--	--	--	--	--	hypothetical protein PHAVU_011G146200g [Phaseolus vulgaris]
Solyc09g084460	-2.8449	0.00486604	down	--	--	Molecular Function: serine-type endopeptidase inhibitor activity (GO:0004867);; Cellular Component: extracellular region (GO:0005576);; Molecular Function: peptidase activity (GO:0008233);; Biological Process: response to wounding (GO:0009611);; Biological Process: negative regulation of endopeptidase activity (GO:0010951);;	--	--	--	Potato inhibitor I family	Wound-induced proteinase inhibitor 1 (Precursor) GN=PIIF OS=Solanum lycopersicum (Tomato) PE=2 SV=1	PREDICTED: wound-induced proteinase inhibitor 1-like isoform X1 [Solanum lycopersicum]
Solyc01g017050	-2.87128	3.79e-05	down	--	--	Biological Process: maltose metabolic process (GO:0000023);; Biological Process: polysaccharide catabolic process (GO:0000272);; Molecular Function: glucose-6-phosphate isomerase activity (GO:0004347);; Cellular Component: cytosol (GO:0005829);; Biological Process: gluconeogenesis (GO:0006094);; Biological Process: glycolytic process (GO:0006096);; Cellular Component: chloroplast stroma (GO:00095…	--	--	--	--	--	hypothetical protein B456_012G100900 [Gossypium raimondii]
Solyc02g085130	-2.87212	8.8e-06	down	--	--	Molecular Function: transcription factor activity, sequence-specific DNA binding (GO:0003700);; Cellular Component: nucleus (GO:0005634);; Cellular Component: cytosol (GO:0005829);; Cellular Component: plasma membrane (GO:0005886);; Biological Process: regulation of transcription, DNA-templated (GO:0006355);; Cellular Component: plastid (GO:0009536);; Biological Process: response to fungus (GO:00…	--	[R]	General function prediction only	Tub family;; F-box domain;; F-box-like	Tubby-like F-box protein 5 OS=Oryza sativa subsp. japonica (Rice) PE=2 SV=1	PREDICTED: tubby-like F-box protein 5 [Solanum lycopersicum]
XLOC_014989	-2.92858	1.43e-05	down	--	--	--	--	--	--	--	--	hypothetical protein PHAVU_011G146200g [Phaseolus vulgaris]
Solyc11g011050	-2.93305	0.000547632	down	[KAD]	--	Molecular Function: DNA binding (GO:0003677);; Molecular Function: chromatin binding (GO:0003682);; Molecular Function: transcription factor activity, sequence-specific DNA binding (GO:0003700);; Cellular Component: nucleus (GO:0005634);; Biological Process: regulation of transcription, DNA-templated (GO:0006355);; Biological Process: regulation of secondary cell wall biogenesis (GO:2000652);;	K09422|1e-117|pop:POPTR_552946|MYB152	[K]	Transcription	Myb-like DNA-binding domain;; Myb-like DNA-binding domain	Protein ODORANT1 GN=ODO1 OS=Petunia hybrida (Petunia) PE=2 SV=1	PREDICTED: protein ODORANT1-like [Solanum tuberosum]
XLOC_014603	-2.96643	0.00609316	down	--	--	--	--	[R]	General function prediction only	--	Putative ribonuclease H protein At1g65750 GN=At1g65750 OS=Arabidopsis thaliana (Mouse-ear cress) PE=3 SV=1	PREDICTED: putative ribonuclease H protein At1g65750-like [Solanum tuberosum]
XLOC_027340	-2.98927	2.96e-06	down	--	--	--	--	--	--	--	--	hypothetical protein JCGZ_04064 [Jatropha curcas]
Solyc03g117160	-3.01376	0.000709125	down	--	--	--	--	--	--	--	--	PREDICTED: ribonuclease 3-like protein 1 isoform X2 [Solanum lycopersicum]
XLOC_031871	-3.07908	1.16e-06	down	--	--	--	--	--	--	--	--	hypothetical protein NEUTE2DRAFT_35586, partial [Neurospora tetrasperma FGSC 2509]
Solyc01g068630	-3.08648	0.0120199	down	[R]	General function prediction only	Biological Process: metabolic process (GO:0008152);; Biological Process: response to nitrate (GO:0010167);; Biological Process: nitrate transport (GO:0015706);; Molecular Function: hydrolase activity (GO:0016787);;	K07025|1e-139|pop:POPTR_774603|hypothetical protein	[R]	General function prediction only	Haloacid dehalogenase-like hydrolase	--	PREDICTED: uncharacterized protein C24B11.05 [Solanum lycopersicum]
Solyc00g049210	-3.10037	0.00324729	down	[O]	Posttranslational modification, protein turnover, chaperones	Cellular Component: mitochondrion (GO:0005739);; Molecular Function: heme transporter activity (GO:0015232);; Biological Process: heme transport (GO:0015886);; Cellular Component: membrane (GO:0016020);; Biological Process: cytochrome complex assembly (GO:0017004);; Molecular Function: heme binding (GO:0020037);;	--	--	--	Cytochrome C assembly protein	Probable cytochrome c biosynthesis protein OS=Daucus carota (Wild carrot) PE=2 SV=1	cytochrome c maturation protein CcmFN (mitochondrion) [Capsicum annuum]
Solyc10g074440	-3.13127	2.96e-06	down	[R]	General function prediction only	Biological Process: polysaccharide catabolic process (GO:0000272);; Molecular Function: chitinase activity (GO:0004568);; Cellular Component: extracellular region (GO:0005576);; Cellular Component: cell wall (GO:0005618);; Cellular Component: vacuole (GO:0005773);; Biological Process: chitin catabolic process (GO:0006032);; Molecular Function: chitin binding (GO:0008061);; Biological Process: res…	--	[R]	General function prediction only	Chitinase class I;; Chitin recognition protein	Endochitinase (Precursor) OS=Solanum tuberosum (Potato) PE=2 SV=1	PREDICTED: endochitinase [Solanum lycopersicum]
Solyc08g008310	-3.13361	0.0100198	down	[I]	Lipid transport and metabolism	Molecular Function: catalytic activity (GO:0003824);; Biological Process: metabolic process (GO:0008152);;	K01897|0.0|vvi:100265062|hypothetical protein LOC100265062	[I]	Lipid transport and metabolism	AMP-binding enzyme	Long chain acyl-CoA synthetase 4 GN=LACS4 OS=Arabidopsis thaliana (Mouse-ear cress) PE=2 SV=1	PREDICTED: long chain acyl-CoA synthetase 4-like isoform X1 [Solanum lycopersicum]
Solyc00g006680	-3.14884	4.11e-06	down	--	--	--	--	--	--	--	--	senescence-associated protein, putative [Medicago truncatula]
Solyc10g074460	-3.17924	0.00798776	down	[R]	General function prediction only	Biological Process: carbohydrate metabolic process (GO:0005975);; Biological Process: defense response (GO:0006952);; Biological Process: macromolecule catabolic process (GO:0009057);; Biological Process: cellular process (GO:0009987);; Molecular Function: hydrolase activity, acting on glycosyl bonds (GO:0016798);; Cellular Component: cell part (GO:0044464);;	--	[R]	General function prediction only	Chitinase class I;; Chitin recognition protein	Endochitinase (Precursor) OS=Solanum tuberosum (Potato) PE=2 SV=1	PREDICTED: endochitinase [Solanum lycopersicum]
Solyc02g065600	-3.17924	0.00798776	down	--	--	--	--	--	--	GDSL/SGNH-like Acyl-Esterase family found in Pmr5 and Cas1p;; PMR5 N terminal Domain	Protein trichome birefringence-like 19 GN=TBL19 OS=Arabidopsis thaliana (Mouse-ear cress) PE=3 SV=1	PREDICTED: protein trichome birefringence-like 19 [Solanum lycopersicum]
Solyc11g027710	-3.18297	4.39e-07	down	--	--	--	--	--	--	--	--	PREDICTED: uncharacterized protein LOC102601005 [Solanum tuberosum]
Solyc09g091110	-3.27192	6.16e-07	down	--	--	--	--	--	--	--	--	hypothetical protein EUGRSUZ_J02069 [Eucalyptus grandis]
Solyc08g076850	-3.30808	0.00435496	down	--	--	Cellular Component: plasma membrane (GO:0005886);; Biological Process: regulation of cell size (GO:0008361);; Cellular Component: plasmodesma (GO:0009506);; Biological Process: megasporogenesis (GO:0009554);; Biological Process: auxin-activated signaling pathway (GO:0009734);; Biological Process: determination of bilateral symmetry (GO:0009855);; Biological Process: auxin polar transport (GO:0009…	--	--	--	Tetraspanin family	Protein TORNADO 2 GN=MZA15.11 OS=Arabidopsis thaliana (Mouse-ear cress) PE=1 SV=1	PREDICTED: protein TORNADO 2 [Solanum lycopersicum]
Solyc10g008830	-3.33671	3.29e-05	down	--	--	Cellular Component: extracellular region (GO:0005576);; Biological Process: lipid metabolic process (GO:0006629);; Molecular Function: carboxylic ester hydrolase activity (GO:0052689);;	--	--	--	GDSL-like Lipase/Acylhydrolase	GDSL esterase/lipase At5g45960 (Precursor) GN=At5g45960 OS=Arabidopsis thaliana (Mouse-ear cress) PE=2 SV=1	PREDICTED: GDSL esterase/lipase At5g45960-like [Solanum lycopersicum]
Solyc04g074740	-3.34859	0.00297759	down	--	--	Molecular Function: electron carrier activity (GO:0009055);;	--	--	--	Plastocyanin-like domain	Blue copper protein (Precursor) OS=Pisum sativum (Garden pea) PE=2 SV=1	PREDICTED: blue copper protein [Solanum lycopersicum]
Solyc03g112030	-3.34859	0.00297759	down	[Q]	Secondary metabolites biosynthesis, transport and catabolism	Molecular Function: monooxygenase activity (GO:0004497);; Molecular Function: iron ion binding (GO:0005506);; Molecular Function: oxidoreductase activity, acting on paired donors, with incorporation or reduction of molecular oxygen (GO:0016705);; Molecular Function: heme binding (GO:0020037);; Biological Process: oxidation-reduction process (GO:0055114);;	--	[Q]	Secondary metabolites biosynthesis, transport and catabolism	Cytochrome P450	Cytochrome P450 71A6 (Fragment) GN=CYP71A6 OS=Nepeta racemosa (Catmint) PE=2 SV=1	PREDICTED: uncharacterized protein LOC101247804 [Solanum lycopersicum]
Solyc05g012360	-3.35818	0.000107283	down	[R]	General function prediction only	Biological Process: metabolic process (GO:0008152);; Molecular Function: hydrolase activity (GO:0016787);;	--	[R]	General function prediction only	Alpha/beta hydrolase family;; Alpha/beta hydrolase family;; alpha/beta hydrolase fold	--	PREDICTED: epoxide hydrolase 3-like [Solanum lycopersicum]
Solyc11g012170	-3.3868	0.0179288	down	--	--	--	--	--	--	Pollen proteins Ole e I like	--	PREDICTED: uncharacterized protein LOC101254753 [Solanum lycopersicum]
Solyc06g082240	-3.38799	0.00249285	down	[Q]	Secondary metabolites biosynthesis, transport and catabolism	Molecular Function: copper ion binding (GO:0005507);; Biological Process: lignin catabolic process (GO:0046274);; Cellular Component: apoplast (GO:0048046);; Molecular Function: hydroquinone:oxygen oxidoreductase activity (GO:0052716);; Biological Process: oxidation-reduction process (GO:0055114);;	--	[Q]	Secondary metabolites biosynthesis, transport and catabolism	Multicopper oxidase;; Multicopper oxidase;; Multicopper oxidase	Laccase-3 (Precursor) GN=LAC3 OS=Arabidopsis thaliana (Mouse-ear cress) PE=2 SV=2	PREDICTED: laccase-3-like [Solanum lycopersicum]
XLOC_011830	-3.42393	2.96e-06	down	--	--	--	--	--	--	--	--	conserved hypothetical protein [Ricinus communis]
Solyc10g008670	-3.43249	1.43e-05	down	--	--	Molecular Function: transferase activity (GO:0016740);;	--	--	--	Transferase family	Anthocyanin 5-aromatic acyltransferase OS=Gentiana triflora (Clustered gentian) PE=1 SV=1	PREDICTED: malonyl-coenzyme:anthocyanin 5-O-glucoside-6&apos;&apos;&apos;-O-malonyltransferase [Solanum lycopersicum]
Solyc10g009150	-3.43694	5.87e-05	down	--	--	--	--	--	--	Protein of unknown function (DUF2775)	Organ-specific protein S2 OS=Pisum sativum (Garden pea) PE=2 SV=1	PREDICTED: organ-specific protein S2-like [Solanum lycopersicum]
Solyc12g099780	-3.47545	2.77e-06	down	[G]	Carbohydrate transport and metabolism	--	--	--	--	Cleavage site for pathogenic type III effector avirulence factor Avr	Pollen coat protein B4 OS=Brassica napus (Rape) PE=1 SV=1	PREDICTED: histidine-rich glycoprotein-like [Solanum lycopersicum]
Solyc06g073580	-3.47687	0.000193726	down	[R]	General function prediction only	Molecular Function: oxidoreductase activity, acting on paired donors, with incorporation or reduction of molecular oxygen, 2-oxoglutarate as one donor, and incorporation of one atom each of oxygen into both donors (GO:0016706);; Molecular Function: metal ion binding (GO:0046872);; Biological Process: oxidation-reduction process (GO:0055114);;	--	[QR]	--	non-haem dioxygenase in morphine synthesis N-terminal;; 2OG-Fe(II) oxygenase superfamily	Hyoscyamine 6-dioxygenase GN=H6H OS=Hyoscyamus niger (Black henbane) PE=1 SV=1	PREDICTED: hyoscyamine 6-dioxygenase-like [Solanum lycopersicum]
Solyc05g047680	-3.5916	5.37e-06	down	[Q]	Secondary metabolites biosynthesis, transport and catabolism	Molecular Function: monooxygenase activity (GO:0004497);; Molecular Function: iron ion binding (GO:0005506);; Molecular Function: oxidoreductase activity, acting on paired donors, with incorporation or reduction of molecular oxygen (GO:0016705);; Molecular Function: heme binding (GO:0020037);; Biological Process: oxidation-reduction process (GO:0055114);;	--	[Q]	Secondary metabolites biosynthesis, transport and catabolism	Cytochrome P450	Cytochrome P450 78A9 GN=CYP78A9 OS=Arabidopsis thaliana (Mouse-ear cress) PE=2 SV=1	PREDICTED: cytochrome P450 78A9-like [Solanum lycopersicum]
Solyc09g011990	-3.60206	2.92e-05	down	[RTKL]	--	Molecular Function: protein serine/threonine kinase activity (GO:0004674);; Molecular Function: ATP binding (GO:0005524);; Biological Process: protein phosphorylation (GO:0006468);; Molecular Function: carbohydrate binding (GO:0030246);;	--	--	--	Legume lectin domain;; Protein kinase domain;; Protein tyrosine kinase	L-type lectin-domain containing receptor kinase IV.1 (Precursor) GN=F13M22.21 OS=Arabidopsis thaliana (Mouse-ear cress) PE=2 SV=1	PREDICTED: L-type lectin-domain containing receptor kinase IV.1-like [Solanum lycopersicum]
Solyc06g064660	-3.70451	1.26e-05	down	[RTKL]	--	Molecular Function: protein serine/threonine kinase activity (GO:0004674);; Molecular Function: ATP binding (GO:0005524);; Biological Process: protein phosphorylation (GO:0006468);;	--	[D]	Cell cycle control, cell division, chromosome partitioning	Protein kinase domain;; Protein tyrosine kinase	Probable serine/threonine-protein kinase At1g09600 GN=At1g09600 OS=Arabidopsis thaliana (Mouse-ear cress) PE=3 SV=1	PREDICTED: probable serine/threonine-protein kinase At1g54610 [Solanum lycopersicum]
Solyc11g065840	-3.71972	0.0176259	down	[KAD]	--	Molecular Function: DNA binding (GO:0003677);; Molecular Function: chromatin binding (GO:0003682);;	K09422|1e-130|vvi:100243210|hypothetical protein LOC100243210	[K]	Transcription	Myb-like DNA-binding domain;; Myb-like DNA-binding domain	Transcription factor MYB46 GN=MYB46 OS=Arabidopsis thaliana (Mouse-ear cress) PE=2 SV=1	PREDICTED: transcription factor MYB46 [Solanum lycopersicum]
Solyc01g080900	-3.73217	0.000390238	down	[Q]	Secondary metabolites biosynthesis, transport and catabolism	Molecular Function: monooxygenase activity (GO:0004497);; Molecular Function: iron ion binding (GO:0005506);; Molecular Function: oxidoreductase activity, acting on paired donors, with incorporation or reduction of molecular oxygen (GO:0016705);; Molecular Function: heme binding (GO:0020037);; Biological Process: oxidation-reduction process (GO:0055114);;	K04123|0.0|pop:POPTR_688380|CYP88A9	[QI]	--	Cytochrome P450	Ent-kaurenoic acid oxidase 2 GN=T32F6.4 OS=Arabidopsis thaliana (Mouse-ear cress) PE=2 SV=2	PREDICTED: ent-kaurenoic acid oxidase 2-like isoform X1 [Solanum lycopersicum]
Solyc10g005320	-3.83466	0.0114849	down	[E]	Amino acid transport and metabolism	Biological Process: tryptophan biosynthetic process (GO:0000162);; Molecular Function: tryptophan synthase activity (GO:0004834);; Molecular Function: 2-alkenal reductase [NAD(P)] activity (GO:0032440);; Biological Process: oxidation-reduction process (GO:0055114);;	K01696|0.0|vvi:100250414|hypothetical protein LOC100250414	[E]	Amino acid transport and metabolism	Pyridoxal-phosphate dependent enzyme	Tryptophan synthase beta chain 2, chloroplastic (Precursor) GN=TSB OS=Camptotheca acuminata (Happy tree) PE=2 SV=1	PREDICTED: tryptophan synthase beta chain 1-like [Solanum lycopersicum]
XLOC_019896	-3.86543	1.12e-08	down	--	--	--	--	--	--	--	--	hypothetical protein B456_007G057200 [Gossypium raimondii]
Solyc12g006730	-3.90511	0.000126422	down	--	--	--	--	--	--	--	--	hypothetical protein B456_009G021400 [Gossypium raimondii]
Solyc06g009900	-3.99154	0.00556411	down	--	--	--	--	[R]	General function prediction only	ENT domain	Protein EMSY-LIKE 3 {ECO:0000303|PubMed:21830950} OS=Arabidopsis thaliana (Mouse-ear cress) PE=1 SV=1	PREDICTED: uncharacterized protein LOC101251479 [Solanum lycopersicum]
XLOC_029958	-4.04026	0.00453175	down	--	--	Molecular Function: DNA binding (GO:0003677);; Molecular Function: DNA-directed RNA polymerase activity (GO:0003899);; Biological Process: transcription, DNA-templated (GO:0006351);; Cellular Component: chloroplast (GO:0009507);;	K03046|9e-09|vvi:4025097|rpoC2	--	--	--	DNA-directed RNA polymerase subunit beta&apos;&apos; {ECO:0000255|HAMAP-Rule:MF_01324} OS=Atropa belladonna (Belladonna) PE=3 SV=1	hypothetical protein precursor [Phillyrea latifolia]
Solyc09g059350	-4.08739	0.00351657	down	--	--	--	--	--	--	MuDR family transposase;; SWIM zinc finger	--	PREDICTED: uncharacterized protein LOC104649294 [Solanum lycopersicum]
Solyc08g008360	-4.13303	0.00297759	down	--	--	--	--	--	--	Domain of unknown function (DUF4228)	--	PREDICTED: uncharacterized protein LOC101260843 [Solanum lycopersicum]
Solyc12g009190	-4.13685	0.0466669	down	[RTKL]	--	Molecular Function: protein kinase activity (GO:0004672);; Molecular Function: ATP binding (GO:0005524);; Biological Process: protein phosphorylation (GO:0006468);; Cellular Component: integral component of membrane (GO:0016021);;	--	--	--	Protein kinase domain;; Protein tyrosine kinase;; Leucine rich repeat;; Leucine Rich repeats (2 copies);; Leucine Rich Repeat	Pollen receptor-like kinase 3 {ECO:0000303|PubMed:12139002} (Precursor) OS=Arabidopsis thaliana (Mouse-ear cress) PE=1 SV=1	PREDICTED: probable inactive leucine-rich repeat receptor-like protein kinase At5g20690 [Solanum lycopersicum]
Solyc04g079070	-4.21877	0.0354876	down	--	--	Molecular Function: serine-type carboxypeptidase activity (GO:0004185);; Biological Process: proteolysis (GO:0006508);;	--	[OE]	--	Serine carboxypeptidase	Serine carboxypeptidase-like 10 (Precursor) GN=F21P24.6 OS=Arabidopsis thaliana (Mouse-ear cress) PE=2 SV=1	PREDICTED: serine carboxypeptidase-like 10 isoform X1 [Solanum lycopersicum]
Solyc05g024190	-4.29629	0.0276336	down	--	--	--	--	--	--	--	--	PREDICTED: chlorophyll synthase, chloroplastic-like [Solanum tuberosum]
Solyc01g010080	-4.29629	0.0276336	down	[T]	Signal transduction mechanisms	Molecular Function: voltage-gated potassium channel activity (GO:0005249);; Cellular Component: endoplasmic reticulum (GO:0005783);; Cellular Component: plasma membrane (GO:0005886);; Biological Process: high-affinity potassium ion import (GO:0010163);; Biological Process: response to nitrate (GO:0010167);; Biological Process: nitrate transport (GO:0015706);; Cellular Component: integral componen…	--	[PT]	--	Ion transport protein;; Domain of unknown function (DUF3354);; Cyclic nucleotide-binding domain;; Ion channel	Potassium channel KAT3 GN=F4D11.150 OS=Arabidopsis thaliana (Mouse-ear cress) PE=1 SV=1	PREDICTED: potassium channel KAT3-like [Solanum lycopersicum]
Solyc02g093540	-4.36985	0.0208798	down	[Q]	Secondary metabolites biosynthesis, transport and catabolism	Molecular Function: monooxygenase activity (GO:0004497);; Molecular Function: iron ion binding (GO:0005506);; Molecular Function: oxidoreductase activity, acting on paired donors, with incorporation or reduction of molecular oxygen (GO:0016705);; Molecular Function: heme binding (GO:0020037);; Biological Process: oxidation-reduction process (GO:0055114);;	--	[QI]	--	Cytochrome P450	Cytochrome P450 724B1 GN=OSJNBa0016O02.25 OS=Oryza sativa subsp. japonica (Rice) PE=1 SV=1	PREDICTED: cytochrome P450 724B1 [Solanum lycopersicum]
Solyc01g087050	-4.74645	0.00336057	down	--	--	Molecular Function: nucleic acid binding (GO:0003676);; Biological Process: cellular process (GO:0009987);; Molecular Function: metal ion binding (GO:0046872);;	--	[R]	General function prediction only	C2H2-type zinc finger;; Zinc finger, C2H2 type	Zinc finger protein WIP2 OS=Arabidopsis thaliana (Mouse-ear cress) PE=1 SV=1	PREDICTED: protein TRANSPARENT TESTA 1-like [Solanum lycopersicum]
Solyc02g086960	-4.80352	4.97e-05	down	[RTKL]	--	Molecular Function: transferase activity, transferring phosphorus-containing groups (GO:0016772);;	--	--	--	Protein tyrosine kinase;; Protein kinase domain	Leucine-rich repeat receptor protein kinase MSP1 {ECO:0000305} (Precursor) OS=Oryza sativa subsp. japonica (Rice) PE=1 SV=1	PREDICTED: probable receptor-like protein kinase At5g38990-like [Solanum tuberosum]
XLOC_030126	-6.10643	9.32e-10	down	--	--	--	--	--	--	--	--	hypothetical protein B456_007G057200 [Gossypium raimondii]
Solyc08g082460	-6.82834	0.0410723	down	[RTKL]	--	Molecular Function: protein kinase activity (GO:0004672);; Molecular Function: ATP binding (GO:0005524);; Biological Process: protein phosphorylation (GO:0006468);;	--	--	--	Protein tyrosine kinase;; Protein kinase domain	Probable inactive receptor kinase At1g48480 (Precursor) GN=RKL1 OS=Arabidopsis thaliana (Mouse-ear cress) PE=2 SV=1	PREDICTED: probable inactive receptor kinase At1g48480 [Solanum lycopersicum]
Solyc03g120600	-6.82834	0.0410723	down	--	--	Cellular Component: plasma membrane (GO:0005886);; Biological Process: tryptophan catabolic process (GO:0006569);; Biological Process: amino acid transport (GO:0006865);; Biological Process: response to oxidative stress (GO:0006979);; Biological Process: response to wounding (GO:0009611);; Biological Process: indoleacetic acid biosynthetic process (GO:0009684);; Biological Process: response to ni…	--	--	--	PLAC8 family	Protein PLANT CADMIUM RESISTANCE 8 GN=PCR8 OS=Arabidopsis thaliana (Mouse-ear cress) PE=1 SV=2	PREDICTED: protein PLANT CADMIUM RESISTANCE 8-like [Solanum lycopersicum]
Solyc07g005040	-6.82834	0.0410723	down	--	--	Molecular Function: ATP binding (GO:0005524);; Biological Process: ATP biosynthetic process (GO:0006754);; Cellular Component: integral component of membrane (GO:0016021);; Molecular Function: ATPase activity (GO:0016887);; Molecular Function: metal ion binding (GO:0046872);;	K01535|0.0|vvi:100267065|hypothetical protein LOC100267065	[P]	Inorganic ion transport and metabolism	E1-E2 ATPase;; Cation transporter/ATPase, N-terminus	ATPase 6, plasma membrane-type GN=AHA6 OS=Arabidopsis thaliana (Mouse-ear cress) PE=2 SV=1	PREDICTED: ATPase 8, plasma membrane-type-like [Solanum lycopersicum]
Solyc08g067650	-6.82834	0.0410723	down	--	--	--	--	--	--	--	--	PREDICTED: uncharacterized protein LOC102579274 [Solanum tuberosum]
Solyc09g009250	-6.82834	0.0410723	down	--	--	Molecular Function: chromatin binding (GO:0003682);;	--	[K]	Transcription	Myb/SANT-like DNA-binding domain	Trihelix transcription factor PTL GN=PTL OS=Arabidopsis thaliana (Mouse-ear cress) PE=2 SV=1	PREDICTED: trihelix transcription factor PTL [Solanum lycopersicum]
Solyc02g071690	-6.82834	0.0410723	down	--	--	Biological Process: lipid metabolic process (GO:0006629);; Molecular Function: hydrolase activity, acting on ester bonds (GO:0016788);;	--	--	--	GDSL-like Lipase/Acylhydrolase	GDSL esterase/lipase At1g29670 (Precursor) GN=At1g29670 OS=Arabidopsis thaliana (Mouse-ear cress) PE=2 SV=1	PREDICTED: uncharacterized protein LOC101263269 [Solanum lycopersicum]
Solyc05g012240	-6.93435	0.0294924	down	--	--	Molecular Function: nucleotide binding (GO:0000166);; Molecular Function: nucleic acid binding (GO:0003676);; Cellular Component: intracellular (GO:0005622);; Biological Process: transport (GO:0006810);;	--	[T]	Signal transduction mechanisms	Nuclear transport factor 2 (NTF2) domain;; RNA recognition motif. (a.k.a. RRM, RBD, or RNP domain);; RNA recognition motif (a.k.a. RRM, RBD, or RNP domain)	Nuclear transport factor 2 GN=P0702E04.18 OS=Oryza sativa subsp. japonica (Rice) PE=2 SV=1	PREDICTED: putative G3BP-like protein [Solanum lycopersicum]
Solyc08g080450	-6.93435	0.0294924	down	--	--	--	--	--	--	Male gamete fusion factor	Protein HAPLESS 2 (Precursor) GN=HAP2 OS=Arabidopsis thaliana (Mouse-ear cress) PE=2 SV=1	PREDICTED: protein HAPLESS 2 [Solanum lycopersicum]
Solyc00g188850	-6.93435	0.0294924	down	--	--	Biological Process: metabolic process (GO:0008152);; Molecular Function: transferase activity, transferring glycosyl groups (GO:0016757);;	--	[R]	General function prediction only	Glycosyl transferase family 90	--	PREDICTED: KDEL motif-containing protein 1-like, partial [Solanum lycopersicum]
Solyc09g075650	-6.93435	0.0294924	down	--	--	--	--	--	--	Domain of unknown function (DUF3511)	--	PREDICTED: uncharacterized protein LOC101261064 [Solanum lycopersicum]
Solyc08g078330	-6.93435	0.0294924	down	[R]	General function prediction only	Molecular Function: oxidoreductase activity (GO:0016491);; Molecular Function: metal ion binding (GO:0046872);;	K06892|1e-120|pop:POPTR_830724|hypothetical protein	[QR]	--	non-haem dioxygenase in morphine synthesis N-terminal;; 2OG-Fe(II) oxygenase superfamily	Flavonol synthase/flavanone 3-hydroxylase (Fragment) OS=Matthiola incana (Common stock) PE=2 SV=1	PREDICTED: probable iron/ascorbate oxidoreductase DDB_G0283291 isoform X2 [Solanum lycopersicum]
Solyc08g041690	-6.93435	0.0294924	down	--	--	Cellular Component: nucleus (GO:0005634);;	--	--	--	--	--	PREDICTED: uncharacterized protein LOC102581175 [Solanum tuberosum]
Solyc11g064780	-7.0331	0.0212107	down	--	--	--	--	--	--	F-box domain	Putative F-box protein At1g49610 GN=At1g49610 OS=Arabidopsis thaliana (Mouse-ear cress) PE=4 SV=2	PREDICTED: F-box protein At5g03100-like isoform X2 [Solanum lycopersicum]
Solyc01g107080	-7.12552	0.015506	down	--	--	Biological Process: metabolic process (GO:0008152);; Molecular Function: transferase activity, transferring acyl groups other than amino-acyl groups (GO:0016747);;	--	--	--	Transferase family	Uncharacterized acetyltransferase At3g50280 GN=At3g50280 OS=Arabidopsis thaliana (Mouse-ear cress) PE=3 SV=1	PREDICTED: uncharacterized acetyltransferase At3g50280-like [Solanum lycopersicum]
Solyc01g013890	-7.12552	0.015506	down	[C]	Energy production and conversion	Molecular Function: aldehyde dehydrogenase [NAD(P)+] activity (GO:0004030);; Biological Process: cellular aldehyde metabolic process (GO:0006081);; Biological Process: oxidation-reduction process (GO:0055114);;	K00128|1e-115|pop:POPTR_706284|aldehyde dehydrogenase (NAD)/3-chloroallyl aldehyde dehydrogenase (EC:1.2.1.27)	[C]	Energy production and conversion	Aldehyde dehydrogenase family	Aldehyde dehydrogenase family 3 member F1 GN=ALDH3F1 OS=Arabidopsis thaliana (Mouse-ear cress) PE=2 SV=2	PREDICTED: aldehyde dehydrogenase family 3 member F1-like [Solanum lycopersicum]
Solyc02g082990	-7.12552	0.015506	down	--	--	--	--	--	--	--	Stress-induced protein KIN2 GN=F1N13_110 OS=Arabidopsis thaliana (Mouse-ear cress) PE=2 SV=1	PREDICTED: stress-induced protein KIN2-like [Solanum lycopersicum]
Solyc04g056450	-7.12552	0.015506	down	[M]	Cell wall/membrane/envelope biogenesis	Biological Process: lipid biosynthetic process (GO:0008610);;	--	--	--	Mycolic acid cyclopropane synthetase;; Methyltransferase domain;; Methyltransferase domain;; Methyltransferase domain;; Methyltransferase domain;; Methyltransferase domain;; Methyltransferase domain;; Methyltransferase small domain	Probable (S)-tetrahydroprotoberberine N-methyltransferase 2 OS=Papaver bracteatum (Great scarlet poppy) PE=2 SV=1	PREDICTED: uncharacterized protein LOC102579763 isoform X1 [Solanum tuberosum]
Solyc02g067770	-7.21238	0.011814	down	--	--	Molecular Function: protein serine/threonine kinase activity (GO:0004674);; Molecular Function: ATP binding (GO:0005524);; Biological Process: protein phosphorylation (GO:0006468);; Cellular Component: integral component of membrane (GO:0016021);;	--	--	--	Salt stress response/antifungal	Putative cysteine-rich receptor-like protein kinase 43 (Precursor) GN=CRK43 OS=Arabidopsis thaliana (Mouse-ear cress) PE=3 SV=1	PREDICTED: putative cysteine-rich receptor-like protein kinase 43 [Solanum lycopersicum]
Solyc04g007680	-7.2943	0.00857597	down	--	--	Biological Process: defense response (GO:0006952);; Biological Process: response to biotic stimulus (GO:0009607);;	--	--	--	Pathogenesis-related protein Bet v I family	MLP-like protein 31 GN=MLP31 OS=Arabidopsis thaliana (Mouse-ear cress) PE=2 SV=2	PREDICTED: MLP-like protein 34-like [Solanum tuberosum]
Solyc12g056920	-7.37182	0.00609832	down	[P]	Inorganic ion transport and metabolism	Molecular Function: secondary active sulfate transmembrane transporter activity (GO:0008271);; Molecular Function: symporter activity (GO:0015293);; Cellular Component: integral component of membrane (GO:0016021);; Biological Process: sulfate transmembrane transport (GO:1902358);;	--	[P]	Inorganic ion transport and metabolism	Sulfate transporter family;; Sulfate transporter N-terminal domain with GLY motif;; STAS domain	Low affinity sulfate transporter 3 GN=ST3 OS=Stylosanthes hamata (Caribbean stylo) PE=2 SV=1	PREDICTED: low affinity sulfate transporter 3-like [Solanum lycopersicum]
Solyc10g080580	-7.37182	0.00609832	down	[RTKL]	--	Molecular Function: protein serine/threonine kinase activity (GO:0004674);; Molecular Function: protein tyrosine kinase activity (GO:0004713);; Molecular Function: ATP binding (GO:0005524);; Biological Process: plant-type cell wall modification (GO:0009827);; Biological Process: pollen tube growth (GO:0009860);; Biological Process: regulation of signal transduction (GO:0009966);; Biological Proce…	--	[T]	Signal transduction mechanisms	Protein tyrosine kinase;; Protein kinase domain	Probable protein kinase At2g41970 GN=At2g41970 OS=Arabidopsis thaliana (Mouse-ear cress) PE=2 SV=1	PREDICTED: probable protein kinase At2g41970 [Solanum lycopersicum]
Solyc02g030660	-7.37182	0.00609832	down	--	--	Cellular Component: nucleus (GO:0005634);;	--	--	--	--	Ninja-family protein Os07g0602900 OS=Oryza sativa subsp. japonica (Rice) PE=2 SV=1	PREDICTED: ninja-family protein AFP3-like isoform X2 [Solanum lycopersicum]
Solyc02g091990	-7.44538	0.00457374	down	[E]	Amino acid transport and metabolism	Biological Process: ethylene biosynthetic process (GO:0009693);; Biological Process: fruit ripening (GO:0009835);; Molecular Function: 1-aminocyclopropane-1-carboxylate synthase activity (GO:0016847);; Molecular Function: pyridoxal phosphate binding (GO:0030170);; Biological Process: 1-aminocyclopropane-1-carboxylate biosynthetic process (GO:0042218);;	K01762|0.0|vvi:100258512|hypothetical protein LOC100258512	[T]	Signal transduction mechanisms	Aminotransferase class I and II	1-aminocyclopropane-1-carboxylate synthase 3 GN=ACS3 OS=Solanum lycopersicum (Tomato) PE=1 SV=1	RecName: Full=1-aminocyclopropane-1-carboxylate synthase 3; Short=ACC synthase 3; AltName: Full=Le-ACS3; Short=ACS-3; AltName: Full=S-adenosyl-L-methionine methylthioadenosine-lyase 3 [Solanum lycopersicum]
Solyc04g080510	-7.44538	0.00457374	down	[R]	General function prediction only	Molecular Function: catalytic activity (GO:0003824);; Biological Process: metabolic process (GO:0008152);; Molecular Function: adenyl nucleotide binding (GO:0030554);;	--	--	--	CBS domain	CBS domain-containing protein CBSX3, mitochondrial (Precursor) GN=CBSX3 OS=Arabidopsis thaliana (Mouse-ear cress) PE=1 SV=1	PREDICTED: CBS domain-containing protein CBSX3, mitochondrial [Solanum lycopersicum]
Solyc03g043850	-7.51538	0.00336057	down	--	--	Molecular Function: cytochrome-c oxidase activity (GO:0004129);; Cellular Component: mitochondrial respiratory chain complex IV (GO:0005751);; Biological Process: hydrogen ion transmembrane transport (GO:1902600);;	K02266|7e-44|rcu:RCOM_0338910|cytochrome-c oxidase, putative	[C]	Energy production and conversion	Cytochrome c oxidase subunit VIa	Cytochrome c oxidase subunit 6a, mitochondrial (Precursor) GN=COX6A OS=Arabidopsis thaliana (Mouse-ear cress) PE=2 SV=1	PREDICTED: cytochrome c oxidase subunit 6a, mitochondrial-like [Solanum lycopersicum]
Solyc01g067370	-7.64594	0.00196979	down	--	--	--	--	[I]	Lipid transport and metabolism	--	Patellin-2 GN=PATL2 OS=Arabidopsis thaliana (Mouse-ear cress) PE=1 SV=2	TSB [Solanum lycopersicum]
Solyc09g082460	-7.64594	0.00196979	down	[E]	Amino acid transport and metabolism	Cellular Component: plasma membrane (GO:0005886);; Molecular Function: S-adenosylmethionine-homocysteine S-methyltransferase activity (GO:0008898);; Biological Process: methionine biosynthetic process (GO:0009086);; Biological Process: methylation (GO:0032259);; Molecular Function: metal ion binding (GO:0046872);;	K00547|0.0|pop:POPTR_658494|HMT2	[E]	Amino acid transport and metabolism	Homocysteine S-methyltransferase	Homocysteine S-methyltransferase 3 GN=HMT3 OS=Arabidopsis thaliana (Mouse-ear cress) PE=1 SV=2	PREDICTED: homocysteine S-methyltransferase 2 [Solanum lycopersicum]
Solyc07g007450	-7.82198	0.000639722	down	[C]	Energy production and conversion	Molecular Function: iron ion binding (GO:0005506);; Biological Process: iron-sulfur cluster assembly (GO:0016226);; Molecular Function: iron-sulfur cluster binding (GO:0051536);;	--	[C]	Energy production and conversion	NifU-like N terminal domain	Iron-sulfur cluster assembly protein 1 (Precursor) GN=ISU1 OS=Arabidopsis thaliana (Mouse-ear cress) PE=2 SV=1	PREDICTED: iron-sulfur cluster assembly protein 1-like [Solanum lycopersicum]
Solyc04g005320	-7.92844	0.000389091	down	--	--	Molecular Function: DNA binding (GO:0003677);; Molecular Function: transcription factor activity, sequence-specific DNA binding (GO:0003700);; Cellular Component: nucleus (GO:0005634);; Biological Process: regulation of transcription, DNA-templated (GO:0006355);; Biological Process: response to stress (GO:0006950);; Biological Process: fruit ripening, climacteric (GO:0009836);; Biological Process…	--	[K]	Transcription	SRF-type transcription factor (DNA-binding and dimerisation domain);; K-box region	MADS-box protein CMB1 GN=CMB1 OS=Dianthus caryophyllus (Carnation) PE=2 SV=1	PREDICTED: MADS-box protein CMB1 isoform X1 [Solanum lycopersicum]
Solyc01g109010	-7.97886	0.000304611	down	--	--	Biological Process: cell communication (GO:0007154);; Molecular Function: phosphatidylinositol binding (GO:0035091);;	--	[ZUD]	--	--	--	PREDICTED: uncharacterized protein LOC102593566 isoform X1 [Solanum tuberosum]
Solyc00g011170	-8.12035	0.000153939	down	--	--	--	--	--	--	--	--	hypothetical protein SORBIDRAFT_01g024221 [Sorghum bicolor]
Solyc10g083890	-8.16458	0.000116919	down	[P]	Inorganic ion transport and metabolism	Molecular Function: carbonate dehydratase activity (GO:0004089);; Biological Process: one-carbon metabolic process (GO:0006730);; Molecular Function: zinc ion binding (GO:0008270);;	K01674|1e-125|vvi:100264066|hypothetical protein LOC100264066	[R]	General function prediction only	Eukaryotic-type carbonic anhydrase	Alpha carbonic anhydrase 7 (Precursor) GN=ACA7 OS=Arabidopsis thaliana (Mouse-ear cress) PE=2 SV=1	PREDICTED: alpha carbonic anhydrase 7-like [Solanum lycopersicum]
Solyc01g068410	-8.3291	3.54e-05	down	[R]	General function prediction only	Cellular Component: endoplasmic reticulum (GO:0005783);; Biological Process: pollen development (GO:0009555);; Biological Process: auxin-activated signaling pathway (GO:0009734);; Biological Process: auxin homeostasis (GO:0010252);; Cellular Component: integral component of membrane (GO:0016021);; Biological Process: transmembrane transport (GO:0055085);; Molecular Function: auxin transmembrane t…	K13947|1e-167|vvi:100244520|hypothetical protein LOC100244520	--	--	Membrane transport protein	Putative auxin efflux carrier component 8 GN=MQK4.28 OS=Arabidopsis thaliana (Mouse-ear cress) PE=3 SV=2	auxin efflux facilitator SlPIN5 [Solanum lycopersicum]
